# Supplementary material for: Ocean Species Discoveries 28–30 — new species of chitons (Mollusca, Polyplacophora) and a public naming competition
Source: Biodivers Data J. 2026 Feb 6;14:e180491. doi: 10.3897/BDJ.14.e180491 (PMC12905592; doi:10.3897/BDJ.14.e180491)
Supplement: XML Treatment for Notoplax madagascariensis [file BDJ.14.e180491-treatment2.xml]

<!DOCTYPE tp:taxon-treatment
  PUBLIC "-//TaxonX//DTD Taxonomic Treatment Publishing DTD v0 20100105//EN" "tax-treatment-NSO.dtd">
<tp:taxon-treatment xmlns:tp="http://www.plazi.org/taxpub"><tp:treatment-meta><mixed-citation publication-type="journal"><person-group><name><surname>(SOSA)</surname><given-names>Senckenberg Ocean Species Alliance</given-names></name><name><surname>Chen</surname><given-names>Chong</given-names></name><name><surname>Frank</surname><given-names>Hosea</given-names></name><name><surname>Kraniotis</surname><given-names>Laura</given-names></name><name><surname>Nakadera</surname><given-names>Yumi</given-names></name><name><surname>Schwabe</surname><given-names>Enrico</given-names></name><name><surname>Sigwart</surname><given-names>Julia D.</given-names></name><name><surname>Trautwein</surname><given-names>Bianca</given-names></name><name><surname>Vončina</surname><given-names>Katarzyna</given-names></name></person-group><article-title>Ocean Species Discoveries 28–30 — new species of chitons (<tp:taxon-name><tp:taxon-name-part taxon-name-part-type="phylum">Mollusca</tp:taxon-name-part></tp:taxon-name>, <tp:taxon-name><tp:taxon-name-part taxon-name-part-type="class">Polyplacophora</tp:taxon-name-part></tp:taxon-name>) and a public naming competition</article-title><source>Biodivers Data J</source><day>06</day><month>02</month><year>2026</year><volume>14</volume><pub-id pub-id-type="doi">10.3897/BDJ.14.e180491</pub-id></mixed-citation></tp:treatment-meta><tp:nomenclature><tp:taxon-name><object-id xmlns:xlink="http://www.w3.org/1999/xlink" content-type="arpha" xlink:type="simple">C7371443-D5BE-5D30-9826-BF8FFACE82C5</object-id><tp:taxon-name-part taxon-name-part-type="genus">Notoplax</tp:taxon-name-part> <tp:taxon-name-part taxon-name-part-type="species">madagascariensis</tp:taxon-name-part><object-id xmlns:xlink="http://www.w3.org/1999/xlink" content-type="zoobank" xlink:type="simple" object-id-type="ZooBank">82FFB7F4-376C-4170-8C68-5B33DD08AA75</object-id></tp:taxon-name><tp:taxon-authority>Vončina &amp; Schwabe</tp:taxon-authority><tp:taxon-status xmlns:xlink="http://www.w3.org/1999/xlink" xlink:type="simple">sp. nov.</tp:taxon-status></tp:nomenclature><tp:treatment-sec sec-type="materials"><title>Materials</title><list list-type="alpha-lower" list-content="occurrences"><list-item><p><bold>Type status:</bold> <named-content xmlns:xlink="http://www.w3.org/1999/xlink" content-type="dwc:typeStatus" xlink:type="simple">Holotype</named-content>. <bold>Occurrence:</bold> catalogNumber: <named-content xmlns:xlink="http://www.w3.org/1999/xlink" content-type="dwc:catalogNumber" xlink:type="simple">MNHN-IM-2007-38001</named-content>; recordedBy: <named-content xmlns:xlink="http://www.w3.org/1999/xlink" content-type="dwc:recordedBy" xlink:type="simple">leg. P. Bouchet and Y. Kantor</named-content>; individualCount: <named-content xmlns:xlink="http://www.w3.org/1999/xlink" content-type="dwc:individualCount" xlink:type="simple">1</named-content>; lifeStage: <named-content xmlns:xlink="http://www.w3.org/1999/xlink" content-type="dwc:lifeStage" xlink:type="simple">adult</named-content>; occurrenceID: <named-content xmlns:xlink="http://www.w3.org/1999/xlink" content-type="dwc:occurrenceID" xlink:type="simple">7F175B10-3934-56A0-BB9E-F88BBACE7A6A</named-content>; <bold>Taxon:</bold> scientificName: <named-content xmlns:xlink="http://www.w3.org/1999/xlink" content-type="dwc:scientificName" xlink:type="simple"><tp:taxon-name><tp:taxon-name-part taxon-name-part-type="genus" reg="Notoplax">Notoplax</tp:taxon-name-part> <tp:taxon-name-part taxon-name-part-type="species" reg="madagascariensis">madagascariensis</tp:taxon-name-part></tp:taxon-name> Vončina &amp; Schwabe</named-content>; kingdom: <named-content xmlns:xlink="http://www.w3.org/1999/xlink" content-type="dwc:kingdom" xlink:type="simple"><tp:taxon-name><tp:taxon-name-part taxon-name-part-type="kingdom">Animalia</tp:taxon-name-part></tp:taxon-name></named-content>; phylum: <named-content xmlns:xlink="http://www.w3.org/1999/xlink" content-type="dwc:phylum" xlink:type="simple"><tp:taxon-name><tp:taxon-name-part taxon-name-part-type="phylum">Mollusca</tp:taxon-name-part></tp:taxon-name></named-content>; class: <named-content xmlns:xlink="http://www.w3.org/1999/xlink" content-type="dwc:class" xlink:type="simple"><tp:taxon-name><tp:taxon-name-part taxon-name-part-type="class">Polyplacophora</tp:taxon-name-part></tp:taxon-name></named-content>; order: <named-content xmlns:xlink="http://www.w3.org/1999/xlink" content-type="dwc:order" xlink:type="simple"><tp:taxon-name><tp:taxon-name-part taxon-name-part-type="order">Chitonida</tp:taxon-name-part></tp:taxon-name></named-content>; family: <named-content xmlns:xlink="http://www.w3.org/1999/xlink" content-type="dwc:family" xlink:type="simple"><tp:taxon-name><tp:taxon-name-part taxon-name-part-type="family">Acanthochitonidae</tp:taxon-name-part></tp:taxon-name></named-content>; genus: <named-content xmlns:xlink="http://www.w3.org/1999/xlink" content-type="dwc:genus" xlink:type="simple"><tp:taxon-name><tp:taxon-name-part taxon-name-part-type="genus">Notoplax</tp:taxon-name-part></tp:taxon-name></named-content>; specificEpithet: <named-content xmlns:xlink="http://www.w3.org/1999/xlink" content-type="dwc:specificEpithet" xlink:type="simple"><tp:taxon-name><tp:taxon-name-part taxon-name-part-type="genus" reg="Notoplax"/><tp:taxon-name-part taxon-name-part-type="species" reg="madagascariensis">madagascariensis</tp:taxon-name-part></tp:taxon-name></named-content>; taxonRank: <named-content xmlns:xlink="http://www.w3.org/1999/xlink" content-type="dwc:taxonRank" xlink:type="simple">species</named-content>; scientificNameAuthorship: <named-content xmlns:xlink="http://www.w3.org/1999/xlink" content-type="dwc:scientificNameAuthorship" xlink:type="simple">Vončina &amp; Schwabe</named-content>; nomenclaturalCode: <named-content xmlns:xlink="http://www.w3.org/1999/xlink" content-type="dwc:nomenclaturalCode" xlink:type="simple">ICZN</named-content>; <bold>Location:</bold> higherGeography: <named-content xmlns:xlink="http://www.w3.org/1999/xlink" content-type="dwc:higherGeography" xlink:type="simple">Indian Ocean</named-content>; country: <named-content xmlns:xlink="http://www.w3.org/1999/xlink" content-type="dwc:country" xlink:type="simple">Madagascar</named-content>; locality: <named-content xmlns:xlink="http://www.w3.org/1999/xlink" content-type="dwc:locality" xlink:type="simple">Madagascar, off Mahajamba Bay</named-content>; minimumDepthInMeters: <named-content xmlns:xlink="http://www.w3.org/1999/xlink" content-type="dwc:minimumDepthInMeters" xlink:type="simple">90</named-content>; maximumDepthInMeters: <named-content xmlns:xlink="http://www.w3.org/1999/xlink" content-type="dwc:maximumDepthInMeters" xlink:type="simple">257</named-content>; verbatimLatitude: <named-content xmlns:xlink="http://www.w3.org/1999/xlink" content-type="dwc:verbatimLatitude" xlink:type="simple">14°53'S</named-content>; verbatimLongitude: <named-content xmlns:xlink="http://www.w3.org/1999/xlink" content-type="dwc:verbatimLongitude" xlink:type="simple">46°56'E</named-content>; <bold>Identification:</bold> identifiedBy: <named-content xmlns:xlink="http://www.w3.org/1999/xlink" content-type="dwc:identifiedBy" xlink:type="simple">Katarzyna Vončina</named-content>; dateIdentified: <named-content xmlns:xlink="http://www.w3.org/1999/xlink" content-type="dwc:dateIdentified" xlink:type="simple">2024</named-content>; <bold>Event:</bold> eventDate: <named-content xmlns:xlink="http://www.w3.org/1999/xlink" content-type="dwc:eventDate" xlink:type="simple">2009-07-07</named-content>; habitat: <named-content xmlns:xlink="http://www.w3.org/1999/xlink" content-type="dwc:habitat" xlink:type="simple">on sponges</named-content>; eventRemarks: <named-content xmlns:xlink="http://www.w3.org/1999/xlink" content-type="dwc:eventRemarks" xlink:type="simple">Expedition: MIRIKY, Station: DW3245, Ship: MIRIKY</named-content>; <bold>Record Level:</bold> language: <named-content xmlns:xlink="http://www.w3.org/1999/xlink" content-type="dwc:language" xlink:type="simple">en</named-content>; basisOfRecord: <named-content xmlns:xlink="http://www.w3.org/1999/xlink" content-type="dwc:basisOfRecord" xlink:type="simple">PreservedSpecimen</named-content></p></list-item><list-item><p><bold>Type status:</bold> <named-content xmlns:xlink="http://www.w3.org/1999/xlink" content-type="dwc:typeStatus" xlink:type="simple">Paratype</named-content>. <bold>Occurrence:</bold> catalogNumber: <named-content xmlns:xlink="http://www.w3.org/1999/xlink" content-type="dwc:catalogNumber" xlink:type="simple">MNHN-IM-2009-16615</named-content>; recordedBy: <named-content xmlns:xlink="http://www.w3.org/1999/xlink" content-type="dwc:recordedBy" xlink:type="simple">leg. P. Bouchet and Y. Kantor</named-content>; individualCount: <named-content xmlns:xlink="http://www.w3.org/1999/xlink" content-type="dwc:individualCount" xlink:type="simple">1</named-content>; lifeStage: <named-content xmlns:xlink="http://www.w3.org/1999/xlink" content-type="dwc:lifeStage" xlink:type="simple">adult</named-content>; occurrenceID: <named-content xmlns:xlink="http://www.w3.org/1999/xlink" content-type="dwc:occurrenceID" xlink:type="simple">2398476C-3047-5C01-B48F-537F0DF27469</named-content>; <bold>Taxon:</bold> scientificName: <named-content xmlns:xlink="http://www.w3.org/1999/xlink" content-type="dwc:scientificName" xlink:type="simple"><tp:taxon-name><tp:taxon-name-part taxon-name-part-type="genus" reg="Notoplax">Notoplax</tp:taxon-name-part> <tp:taxon-name-part taxon-name-part-type="species" reg="madagascariensis">madagascariensis</tp:taxon-name-part></tp:taxon-name> Vončina &amp; Schwabe</named-content>; kingdom: <named-content xmlns:xlink="http://www.w3.org/1999/xlink" content-type="dwc:kingdom" xlink:type="simple"><tp:taxon-name><tp:taxon-name-part taxon-name-part-type="kingdom">Animalia</tp:taxon-name-part></tp:taxon-name></named-content>; phylum: <named-content xmlns:xlink="http://www.w3.org/1999/xlink" content-type="dwc:phylum" xlink:type="simple"><tp:taxon-name><tp:taxon-name-part taxon-name-part-type="phylum">Mollusca</tp:taxon-name-part></tp:taxon-name></named-content>; class: <named-content xmlns:xlink="http://www.w3.org/1999/xlink" content-type="dwc:class" xlink:type="simple"><tp:taxon-name><tp:taxon-name-part taxon-name-part-type="class">Polyplacophora</tp:taxon-name-part></tp:taxon-name></named-content>; order: <named-content xmlns:xlink="http://www.w3.org/1999/xlink" content-type="dwc:order" xlink:type="simple"><tp:taxon-name><tp:taxon-name-part taxon-name-part-type="order">Chitonida</tp:taxon-name-part></tp:taxon-name></named-content>; family: <named-content xmlns:xlink="http://www.w3.org/1999/xlink" content-type="dwc:family" xlink:type="simple"><tp:taxon-name><tp:taxon-name-part taxon-name-part-type="family">Acanthochitonidae</tp:taxon-name-part></tp:taxon-name></named-content>; genus: <named-content xmlns:xlink="http://www.w3.org/1999/xlink" content-type="dwc:genus" xlink:type="simple"><tp:taxon-name><tp:taxon-name-part taxon-name-part-type="genus">Notoplax</tp:taxon-name-part></tp:taxon-name></named-content>; specificEpithet: <named-content xmlns:xlink="http://www.w3.org/1999/xlink" content-type="dwc:specificEpithet" xlink:type="simple"><tp:taxon-name><tp:taxon-name-part taxon-name-part-type="genus" reg="Notoplax"/><tp:taxon-name-part taxon-name-part-type="species" reg="madagascariensis">madagascariensis</tp:taxon-name-part></tp:taxon-name></named-content>; taxonRank: <named-content xmlns:xlink="http://www.w3.org/1999/xlink" content-type="dwc:taxonRank" xlink:type="simple">species</named-content>; scientificNameAuthorship: <named-content xmlns:xlink="http://www.w3.org/1999/xlink" content-type="dwc:scientificNameAuthorship" xlink:type="simple">Vončina &amp; Schwabe</named-content>; nomenclaturalCode: <named-content xmlns:xlink="http://www.w3.org/1999/xlink" content-type="dwc:nomenclaturalCode" xlink:type="simple">ICZN</named-content>; <bold>Location:</bold> higherGeography: <named-content xmlns:xlink="http://www.w3.org/1999/xlink" content-type="dwc:higherGeography" xlink:type="simple">Indian Ocean</named-content>; country: <named-content xmlns:xlink="http://www.w3.org/1999/xlink" content-type="dwc:country" xlink:type="simple">Madagascar</named-content>; locality: <named-content xmlns:xlink="http://www.w3.org/1999/xlink" content-type="dwc:locality" xlink:type="simple">Madagascar, in front of Nazendry Bay</named-content>; minimumDepthInMeters: <named-content xmlns:xlink="http://www.w3.org/1999/xlink" content-type="dwc:minimumDepthInMeters" xlink:type="simple">48</named-content>; maximumDepthInMeters: <named-content xmlns:xlink="http://www.w3.org/1999/xlink" content-type="dwc:maximumDepthInMeters" xlink:type="simple">139</named-content>; verbatimLatitude: <named-content xmlns:xlink="http://www.w3.org/1999/xlink" content-type="dwc:verbatimLatitude" xlink:type="simple">14°29'S</named-content>; verbatimLongitude: <named-content xmlns:xlink="http://www.w3.org/1999/xlink" content-type="dwc:verbatimLongitude" xlink:type="simple">47°27'E</named-content>; <bold>Identification:</bold> identifiedBy: <named-content xmlns:xlink="http://www.w3.org/1999/xlink" content-type="dwc:identifiedBy" xlink:type="simple">Katarzyna Vončina</named-content>; dateIdentified: <named-content xmlns:xlink="http://www.w3.org/1999/xlink" content-type="dwc:dateIdentified" xlink:type="simple">2024</named-content>; <bold>Event:</bold> eventDate: <named-content xmlns:xlink="http://www.w3.org/1999/xlink" content-type="dwc:eventDate" xlink:type="simple">2009-07-06</named-content>; habitat: <named-content xmlns:xlink="http://www.w3.org/1999/xlink" content-type="dwc:habitat" xlink:type="simple">on sponges</named-content>; eventRemarks: <named-content xmlns:xlink="http://www.w3.org/1999/xlink" content-type="dwc:eventRemarks" xlink:type="simple">Expedition: MIRIKY, Station: DW3238, Ship: MIRIKY</named-content>; <bold>Record Level:</bold> language: <named-content xmlns:xlink="http://www.w3.org/1999/xlink" content-type="dwc:language" xlink:type="simple">en</named-content>; basisOfRecord: <named-content xmlns:xlink="http://www.w3.org/1999/xlink" content-type="dwc:basisOfRecord" xlink:type="simple">PreservedSpecimen</named-content></p></list-item><list-item><p><bold>Type status:</bold> <named-content xmlns:xlink="http://www.w3.org/1999/xlink" content-type="dwc:typeStatus" xlink:type="simple">Paratype</named-content>. <bold>Occurrence:</bold> catalogNumber: <named-content xmlns:xlink="http://www.w3.org/1999/xlink" content-type="dwc:catalogNumber" xlink:type="simple">SMF 383079</named-content>; recordedBy: <named-content xmlns:xlink="http://www.w3.org/1999/xlink" content-type="dwc:recordedBy" xlink:type="simple">leg. Bouchet, Rosado and Strong</named-content>; individualCount: <named-content xmlns:xlink="http://www.w3.org/1999/xlink" content-type="dwc:individualCount" xlink:type="simple">1</named-content>; lifeStage: <named-content xmlns:xlink="http://www.w3.org/1999/xlink" content-type="dwc:lifeStage" xlink:type="simple">adult</named-content>; otherCatalogNumbers: <named-content xmlns:xlink="http://www.w3.org/1999/xlink" content-type="dwc:otherCatalogNumbers" xlink:type="simple">MNHN-IM-2007-38323</named-content>; occurrenceID: <named-content xmlns:xlink="http://www.w3.org/1999/xlink" content-type="dwc:occurrenceID" xlink:type="simple">319ABA30-B2B2-53E8-B9DF-E067D162E3A9</named-content>; <bold>Taxon:</bold> scientificName: <named-content xmlns:xlink="http://www.w3.org/1999/xlink" content-type="dwc:scientificName" xlink:type="simple"><tp:taxon-name><tp:taxon-name-part taxon-name-part-type="genus" reg="Notoplax">Notoplax</tp:taxon-name-part> <tp:taxon-name-part taxon-name-part-type="species" reg="madagascariensis">madagascariensis</tp:taxon-name-part></tp:taxon-name> Vončina &amp; Schwabe</named-content>; kingdom: <named-content xmlns:xlink="http://www.w3.org/1999/xlink" content-type="dwc:kingdom" xlink:type="simple"><tp:taxon-name><tp:taxon-name-part taxon-name-part-type="kingdom">Animalia</tp:taxon-name-part></tp:taxon-name></named-content>; phylum: <named-content xmlns:xlink="http://www.w3.org/1999/xlink" content-type="dwc:phylum" xlink:type="simple"><tp:taxon-name><tp:taxon-name-part taxon-name-part-type="phylum">Mollusca</tp:taxon-name-part></tp:taxon-name></named-content>; class: <named-content xmlns:xlink="http://www.w3.org/1999/xlink" content-type="dwc:class" xlink:type="simple"><tp:taxon-name><tp:taxon-name-part taxon-name-part-type="class">Polyplacophora</tp:taxon-name-part></tp:taxon-name></named-content>; order: <named-content xmlns:xlink="http://www.w3.org/1999/xlink" content-type="dwc:order" xlink:type="simple"><tp:taxon-name><tp:taxon-name-part taxon-name-part-type="order">Chitonida</tp:taxon-name-part></tp:taxon-name></named-content>; family: <named-content xmlns:xlink="http://www.w3.org/1999/xlink" content-type="dwc:family" xlink:type="simple"><tp:taxon-name><tp:taxon-name-part taxon-name-part-type="family">Acanthochitonidae</tp:taxon-name-part></tp:taxon-name></named-content>; genus: <named-content xmlns:xlink="http://www.w3.org/1999/xlink" content-type="dwc:genus" xlink:type="simple"><tp:taxon-name><tp:taxon-name-part taxon-name-part-type="genus">Notoplax</tp:taxon-name-part></tp:taxon-name></named-content>; specificEpithet: <named-content xmlns:xlink="http://www.w3.org/1999/xlink" content-type="dwc:specificEpithet" xlink:type="simple"><tp:taxon-name><tp:taxon-name-part taxon-name-part-type="genus" reg="Notoplax"/><tp:taxon-name-part taxon-name-part-type="species" reg="madagascariensis">madagascariensis</tp:taxon-name-part></tp:taxon-name></named-content>; taxonRank: <named-content xmlns:xlink="http://www.w3.org/1999/xlink" content-type="dwc:taxonRank" xlink:type="simple">species</named-content>; scientificNameAuthorship: <named-content xmlns:xlink="http://www.w3.org/1999/xlink" content-type="dwc:scientificNameAuthorship" xlink:type="simple">Vončina &amp; Schwabe</named-content>; nomenclaturalCode: <named-content xmlns:xlink="http://www.w3.org/1999/xlink" content-type="dwc:nomenclaturalCode" xlink:type="simple">ICZN</named-content>; <bold>Location:</bold> higherGeography: <named-content xmlns:xlink="http://www.w3.org/1999/xlink" content-type="dwc:higherGeography" xlink:type="simple">Indian Ocean</named-content>; locality: <named-content xmlns:xlink="http://www.w3.org/1999/xlink" content-type="dwc:locality" xlink:type="simple">Mozambique Channel, Almirante Leite Bank</named-content>; minimumDepthInMeters: <named-content xmlns:xlink="http://www.w3.org/1999/xlink" content-type="dwc:minimumDepthInMeters" xlink:type="simple">87</named-content>; maximumDepthInMeters: <named-content xmlns:xlink="http://www.w3.org/1999/xlink" content-type="dwc:maximumDepthInMeters" xlink:type="simple">90</named-content>; verbatimLatitude: <named-content xmlns:xlink="http://www.w3.org/1999/xlink" content-type="dwc:verbatimLatitude" xlink:type="simple">26°12'S</named-content>; verbatimLongitude: <named-content xmlns:xlink="http://www.w3.org/1999/xlink" content-type="dwc:verbatimLongitude" xlink:type="simple">35°03'E</named-content>; <bold>Identification:</bold> identifiedBy: <named-content xmlns:xlink="http://www.w3.org/1999/xlink" content-type="dwc:identifiedBy" xlink:type="simple">Katarzyna Vončina</named-content>; dateIdentified: <named-content xmlns:xlink="http://www.w3.org/1999/xlink" content-type="dwc:dateIdentified" xlink:type="simple">2024</named-content>; <bold>Event:</bold> eventDate: <named-content xmlns:xlink="http://www.w3.org/1999/xlink" content-type="dwc:eventDate" xlink:type="simple">2009-04-16</named-content>; eventRemarks: <named-content xmlns:xlink="http://www.w3.org/1999/xlink" content-type="dwc:eventRemarks" xlink:type="simple">Expedition: MAINBAZA, Station: DW3168, Ship: Vizconde de Eza</named-content>; <bold>Record Level:</bold> language: <named-content xmlns:xlink="http://www.w3.org/1999/xlink" content-type="dwc:language" xlink:type="simple">en</named-content>; basisOfRecord: <named-content xmlns:xlink="http://www.w3.org/1999/xlink" content-type="dwc:basisOfRecord" xlink:type="simple">PreservedSpecimen</named-content></p></list-item></list></tp:treatment-sec><tp:treatment-sec sec-type="Description"><title>Description</title><p>Body of small size (approximate size due to curled up specimens; holotype MNHN-IM-2007-38001: 14.5 x 6 mm; paratype MNHN-IM-2009-16615: 9.1 mm; paratype SMF 383079: 15.5 x 5 mm), oval, carinated, highly elevated (valve elevation = 0.56), side slopes slightly concave; valves solid, beaked (Fig. <xref ref-type="fig" rid="F13719122">3</xref>). Tegmentum granulated, orange, ochraceous; girdle broad, encroaching at valve sutures, orange or white with orange blotches (Fig. <xref ref-type="fig" rid="F13719122">3</xref>).</p><p>Head valve semicircular with five radiating rows of slightly larger, raised granules; posterior margin almost straight with a small apex. Intermediate valves roughly pentagonal in shape, wider than long, highly elevated, anterior margin straight, side margins concave, posterior margin concave and beaked; jugum narrow and wedge-shaped, smooth; lateral areas separated from pleural areas by radiating rows of larger granules on slightly elevated rib (Fig. <xref ref-type="fig" rid="F13719122">3</xref>). Tail valve round in outline; mucro not raised, located slightly behind the centre; posterior slope almost straight to slightly concave (Fig. <xref ref-type="fig" rid="F13719122">3</xref>). Granules on tegmentum uniformly, rather densely distributed, oval, raised, flat-topped to slightly concave, slightly larger on radial ribs; each granule with 1-2 megalaesthete and 5-12 micraesthetes around them; micraesthetes present in tegmental plain (Fig. <xref ref-type="fig" rid="F13719122">3</xref>F). Articulamentum well-developed, white, translucent-white at the edges and orange-brown in the central part, apophyses wide, long, sharply-edged to slightly rounded in intermediate valves, truncate in tail valve, insertion plates long in head valve, moderately long in intermediate valves, slit formula 5/1/4-5, slits U-shaped, and accompanied by a shallow groove extending from the edge to tegmentum, no slit rays (Fig. <xref ref-type="fig" rid="F13719122">3</xref>E and G).</p><p>Girdle fleshy, wide, white with orange blotches or uniformly orange, dorsally covered with three kinds of spicules: short, sharply pointed, strongly ribbed spicules, L: 42–60 μm (mean = 53 μm, n = 11), W: 7–10 μm (mean = 8.9 μm, n = 11); intermingled with longer, smooth spicules that are round in cross-section, finely striated at the posterior end and slightly bent, L: 120–150 μm (mean = 135 μm, n = 2), W: 13–14 μm (mean = 13.5 μm, n = 2); and sparsely distributed, long, thick, smooth spicules, L: 250–400 μm (mean = 325 μm, n = 2), W: 20 μm (n = 2) (Fig. <xref ref-type="fig" rid="F13719124">4</xref>A-D). Sutural tufts up to 30 straight, smooth needles up to 700 μm x 30 μm, mixed with much shorter, sharp needles (Fig. <xref ref-type="fig" rid="F13719124">4</xref>C); marginal spicules similar to those of sutural tufts (Fig. <xref ref-type="fig" rid="F13719124">4</xref>D). Ventral spicules similar to strongly ribbed dorsal spicules but longer L: 90–195 μm (mean = 124 μm, n = 13), W: 14–22 μm (mean =18, n = 13) (Fig. <xref ref-type="fig" rid="F13719124">4</xref>E).</p><p>Radula of holotype ca. 6.4 mm long, with 32 rows of teeth, of which 27 are mineralised; radula of paratype MNHN-IM-2009-16615 54.2 mm long, with 34 rows of teeth, 26 mineralised; arrangement of teeth asymmetrical, central tooth rectangular, asymmetrical with bilobed base; first lateral tooth thin, weakly notched antero-dorsal corner; major lateral tooth with tricuspid head, denticles pointed, central denticle longer than others; major uncinal tooth long, narrow (Fig. <xref ref-type="fig" rid="F13719124">4</xref>F).</p><p>Gills merobranchial, 6 ctenidia per side in the MNHN paratype, in other specimens completely covered by mantle fold.</p></tp:treatment-sec><tp:treatment-sec sec-type="Diagnosis"><title>Diagnosis</title><p>Animal small (15 mm or less), body oval, valves carinated and highly elevated, beaked, tegmentum covered with oval granules, colour orange to ochraceous. Head valve semicircular with five radiating rows of slightly enlarged granules; intermediate valves pentagonal, with narrow, smooth jugum; tail valve rounded, mucro subcentral. Articulamentum well developed, slit formula 5/1/4–5. Girdle broad, fleshy, dorsally covered with short and strongly ribbed spicules, intermingled with longer spicules, 18 tufts of spicules at the sutures. Radula asymmetrical.</p></tp:treatment-sec><tp:treatment-sec sec-type="Etymology"><title>Etymology</title><p>The specific epithet <italic><tp:taxon-name><tp:taxon-name-part taxon-name-part-type="genus" reg="Notoplax"/><tp:taxon-name-part taxon-name-part-type="species" reg="madagascariensis">madagascariensis</tp:taxon-name-part></tp:taxon-name></italic> is derived from Madagascar, referring to the locality where the species was first discovered. The Latin suffix -ensis denotes origin or association, thus the name signifies “from Madagascar”.</p></tp:treatment-sec><tp:treatment-sec sec-type="Distribution"><title>Distribution</title><p>At present known only from the type locality, north-western Madagascar, off Mahajamba Bay, Indian Ocean at 14°53′ S, 46°56′ E, collected at 87–257 m depth.</p></tp:treatment-sec><tp:treatment-sec sec-type="Ecology"><title>Ecology</title><p>Found in association with sponges.</p></tp:treatment-sec><tp:treatment-sec sec-type="Type material"><title>Type material</title><p>Holotype (MNHN-IM-2007-38001) now partly disarticulated: mounts of shells (valves I, II, III, VIII) and parts of girdle and radula mounted on three SEM stubs, respectively, and the vial with the specimen stored in 96% ethanol; one paratype (MNHN-IM-2009-16615) now partly disarticulated: mounts of shells (valves I, II, VIII) and parts of girdle and radula mounted on two SEM stubs, respectively, and the vial with the specimen stored in 96% ethanol; one paratype (SMF 383079) stored in 96% ethanol.</p></tp:treatment-sec><tp:treatment-sec sec-type="Differential Diagnosis"><title>Differential Diagnosis</title><p><italic><tp:taxon-name><tp:taxon-name-part taxon-name-part-type="genus" reg="Notoplax">Notoplax</tp:taxon-name-part> <tp:taxon-name-part taxon-name-part-type="species" reg="madagascariensis">madagascariensis</tp:taxon-name-part></tp:taxon-name></italic> sp. nov. resembles several species of <italic><tp:taxon-name><tp:taxon-name-part taxon-name-part-type="genus" reg="Notoplax">Notoplax</tp:taxon-name-part></tp:taxon-name></italic> and <italic><tp:taxon-name><tp:taxon-name-part taxon-name-part-type="genus" reg="Leptoplax">Leptoplax</tp:taxon-name-part></tp:taxon-name></italic> in valve outline, sculpture, or girdle ornamentation (especially <italic><tp:taxon-name><tp:taxon-name-part taxon-name-part-type="genus" reg="Leptoplax">L.</tp:taxon-name-part> <tp:taxon-name-part taxon-name-part-type="species" reg="tongkingi">tongkingi</tp:taxon-name-part></tp:taxon-name></italic>), but differs from:</p><p><italic><tp:taxon-name><tp:taxon-name-part taxon-name-part-type="genus" reg="Notoplax">Notoplax</tp:taxon-name-part> <tp:taxon-name-part taxon-name-part-type="species" reg="aenigma">aenigma</tp:taxon-name-part></tp:taxon-name></italic> Iredale &amp; Hull, 1923 by mucro located less posteriorly with straight pms slope (vs. posterior mucro with concave pms slope in <italic><tp:taxon-name><tp:taxon-name-part taxon-name-part-type="genus" reg="Notoplax">N.</tp:taxon-name-part> <tp:taxon-name-part taxon-name-part-type="species" reg="aenigma">aenigma</tp:taxon-name-part></tp:taxon-name></italic>), and more sparsely distributed, smaller granules (<xref ref-type="bibr" rid="B13717665">Iredale and Hull 1923</xref>).</p><p><italic><tp:taxon-name><tp:taxon-name-part taxon-name-part-type="genus" reg="Notoplax">Notoplax</tp:taxon-name-part> <tp:taxon-name-part taxon-name-part-type="species" reg="arabica">arabica</tp:taxon-name-part></tp:taxon-name></italic> Kaas and van Belle, 1988 by denser, smaller and more oval granules, and much longer intermediate valves (<xref ref-type="bibr" rid="B13717750">Kaas and Belle 1988</xref>).</p><p><italic><tp:taxon-name><tp:taxon-name-part taxon-name-part-type="genus" reg="Notoplax">Notoplax</tp:taxon-name-part> <tp:taxon-name-part taxon-name-part-type="species" reg="formosa">formosa</tp:taxon-name-part></tp:taxon-name></italic> Reeve, 1847 by more sparsely arranged tegmental granules, missing sulci (vs. jugum separated by a series of sulci in <italic><tp:taxon-name><tp:taxon-name-part taxon-name-part-type="genus" reg="Notoplax">N.</tp:taxon-name-part> <tp:taxon-name-part taxon-name-part-type="species" reg="formosa">formosa</tp:taxon-name-part></tp:taxon-name></italic>), straight pms slope (vs. concave pms slope in <italic><tp:taxon-name><tp:taxon-name-part taxon-name-part-type="genus" reg="Notoplax">N.</tp:taxon-name-part> <tp:taxon-name-part taxon-name-part-type="species" reg="formosa">formosa</tp:taxon-name-part></tp:taxon-name></italic>) (<xref ref-type="bibr" rid="B13717921">Reeve 1847</xref>).</p><p><italic><tp:taxon-name><tp:taxon-name-part taxon-name-part-type="genus" reg="Notoplax">Notoplax</tp:taxon-name-part> <tp:taxon-name-part taxon-name-part-type="species" reg="rostellata">rostellata</tp:taxon-name-part></tp:taxon-name></italic> Kaas, 1990 by oval granules with 1–2 megalaesthetes surrounded by 5-12 micraesthetes (vs. round granules with one megalaesthete surrounded by 1–3 micraesthetes), more slender and shorter dorsal short spicules (up to 60 x 10 μm in <italic><tp:taxon-name><tp:taxon-name-part taxon-name-part-type="genus" reg="Notoplax">N.</tp:taxon-name-part> <tp:taxon-name-part taxon-name-part-type="species" reg="madagascariensis">madagascariensis</tp:taxon-name-part></tp:taxon-name></italic> sp. nov. vs. 160 x 12 in <italic><tp:taxon-name><tp:taxon-name-part taxon-name-part-type="genus" reg="Notoplax">N.</tp:taxon-name-part> <tp:taxon-name-part taxon-name-part-type="species" reg="rostellata">rostellata</tp:taxon-name-part></tp:taxon-name></italic>), mucro located less posteriorly (<xref ref-type="bibr" rid="B13717741">Kaas 1990</xref>).</p><p><italic><tp:taxon-name><tp:taxon-name-part taxon-name-part-type="genus" reg="Notoplax">Notoplax</tp:taxon-name-part> <tp:taxon-name-part taxon-name-part-type="species" reg="tateyamaensis">tateyamaensis</tp:taxon-name-part></tp:taxon-name></italic> Wu &amp; Okutani, 1995 by smaller size (up to 15.5 mm <italic><tp:taxon-name><tp:taxon-name-part taxon-name-part-type="genus" reg="Notoplax">N.</tp:taxon-name-part> <tp:taxon-name-part taxon-name-part-type="species" reg="madagascariensis">madagascariensis</tp:taxon-name-part></tp:taxon-name></italic> sp. nov. vs. 28 mm in <italic><tp:taxon-name><tp:taxon-name-part taxon-name-part-type="genus" reg="Notoplax">N.</tp:taxon-name-part> <tp:taxon-name-part taxon-name-part-type="species" reg="tateyamaensis">tateyamaensis</tp:taxon-name-part></tp:taxon-name></italic>), strongly ribbed dorsal and ventral spicules (vs. smooth in <italic><tp:taxon-name><tp:taxon-name-part taxon-name-part-type="genus" reg="Notoplax">N.</tp:taxon-name-part> <tp:taxon-name-part taxon-name-part-type="species" reg="tateyamaensis">tateyamaensis</tp:taxon-name-part></tp:taxon-name></italic>), mucro located less posteriorly with straight pms slope (vs. posterior mucro with concave pms slope in <italic><tp:taxon-name><tp:taxon-name-part taxon-name-part-type="genus" reg="Notoplax">N.</tp:taxon-name-part> <tp:taxon-name-part taxon-name-part-type="species" reg="tateyamaensis">tateyamaensis</tp:taxon-name-part></tp:taxon-name></italic>) (<xref ref-type="bibr" rid="B13718240">Wu and Okutani 1995</xref>).</p><p><italic><tp:taxon-name><tp:taxon-name-part taxon-name-part-type="genus" reg="Leptoplax">Leptoplax</tp:taxon-name-part> <tp:taxon-name-part taxon-name-part-type="species" reg="richardi">richardi</tp:taxon-name-part></tp:taxon-name></italic> (Kaas, 1990) by larger, more oval tegmental granules, narrower jugum, missing sulci (vs. jugum separated by a series of sulci in <italic><tp:taxon-name><tp:taxon-name-part taxon-name-part-type="genus" reg="Leptoplax">L.</tp:taxon-name-part> <tp:taxon-name-part taxon-name-part-type="species" reg="richardi">richardi</tp:taxon-name-part></tp:taxon-name></italic>), mucro located less posteriorly, and strongly ribbed dorsal and ventral spicules (vs. smooth in <italic><tp:taxon-name><tp:taxon-name-part taxon-name-part-type="genus" reg="Leptoplax">L.</tp:taxon-name-part> <tp:taxon-name-part taxon-name-part-type="species" reg="richardi">richardi</tp:taxon-name-part></tp:taxon-name></italic>) (<xref ref-type="bibr" rid="B13717741">Kaas 1990</xref>).</p><p><italic><tp:taxon-name><tp:taxon-name-part taxon-name-part-type="genus" reg="Leptoplax">Leptoplax</tp:taxon-name-part> <tp:taxon-name-part taxon-name-part-type="species" reg="tongkingi">tongkingi</tp:taxon-name-part></tp:taxon-name></italic> (Sirenko &amp; Saito, 2017) by having more elevated intermediate valves, pentagonal outline of intermediate valves (vs. rectangular in <italic><tp:taxon-name><tp:taxon-name-part taxon-name-part-type="genus" reg="Leptoplax">L.</tp:taxon-name-part> <tp:taxon-name-part taxon-name-part-type="species" reg="tongkingi">tongkingi</tp:taxon-name-part></tp:taxon-name></italic>), more densely arranged and smaller granules, narrower jugum, and clear separation of size between megalaesthetes and micraesthetes (vs. almost indistinguishable in <italic><tp:taxon-name><tp:taxon-name-part taxon-name-part-type="genus" reg="Leptoplax">L.</tp:taxon-name-part> <tp:taxon-name-part taxon-name-part-type="species" reg="tongkingi">tongkingi</tp:taxon-name-part></tp:taxon-name></italic>) (<italic><xref ref-type="bibr" rid="B13718039">Sirenko and Saito 2017</xref></italic>).</p><p><italic><tp:taxon-name><tp:taxon-name-part taxon-name-part-type="genus" reg="Leptoplax">Leptoplax</tp:taxon-name-part> <tp:taxon-name-part taxon-name-part-type="species" reg="unica">unica</tp:taxon-name-part></tp:taxon-name></italic> (Nierstrasz, 1905) by having more elevated intermediate valves, less reduced tegmentum, tegmental granules with 1–2 megalaesthetes surrounded by micraesthetes (vs. only megalaesthete in <italic><tp:taxon-name><tp:taxon-name-part taxon-name-part-type="genus" reg="Leptoplax">L.</tp:taxon-name-part> <tp:taxon-name-part taxon-name-part-type="species" reg="unica">unica</tp:taxon-name-part></tp:taxon-name></italic>), asymmetrical radula (vs. symmetrical in <italic><tp:taxon-name><tp:taxon-name-part taxon-name-part-type="genus" reg="Leptoplax">L.</tp:taxon-name-part> <tp:taxon-name-part taxon-name-part-type="species" reg="unica">unica</tp:taxon-name-part></tp:taxon-name></italic>), strongly ribbed dorsal and ventral spicules (vs. smooth in <italic><tp:taxon-name><tp:taxon-name-part taxon-name-part-type="genus" reg="Leptoplax">L.</tp:taxon-name-part> <tp:taxon-name-part taxon-name-part-type="species" reg="unica">unica</tp:taxon-name-part></tp:taxon-name></italic>) (<xref ref-type="bibr" rid="B13717867">Nierstrasz 1905</xref>).</p><p>Additionally, previously illustrated specimens by <xref ref-type="bibr" rid="B13717831">Leloup (1981b)</xref> from Tuléar (Madagascar), originally assigned to <italic><tp:taxon-name><tp:taxon-name-part taxon-name-part-type="genus" reg="Acanthochitona">Acanthochitona</tp:taxon-name-part></tp:taxon-name></italic> and later transferred to <italic><tp:taxon-name><tp:taxon-name-part taxon-name-part-type="genus" reg="Notoplax">Notoplax</tp:taxon-name-part></tp:taxon-name></italic> by <xref ref-type="bibr" rid="B13717732">Kaas (1986)</xref>, show valve outlines and sculpture similar to <italic><tp:taxon-name><tp:taxon-name-part taxon-name-part-type="genus" reg="Notoplax">N.</tp:taxon-name-part> <tp:taxon-name-part taxon-name-part-type="species" reg="madagascariensis">madagascariensis</tp:taxon-name-part></tp:taxon-name></italic>; however, the girdle ornamentation differs markedly (<xref ref-type="bibr" rid="B13717831">Leloup 1981b</xref>: fig. 3).</p></tp:treatment-sec><tp:treatment-sec sec-type="Notes"><title>Notes</title><p>The placement of <italic><tp:taxon-name><tp:taxon-name-part taxon-name-part-type="genus" reg="Notoplax">Notoplax</tp:taxon-name-part> <tp:taxon-name-part taxon-name-part-type="species" reg="madagascariensis">madagascariensis</tp:taxon-name-part></tp:taxon-name></italic> sp. nov. is tentative due to its combination of morphological characters that overlap with both <italic><tp:taxon-name><tp:taxon-name-part taxon-name-part-type="genus" reg="Notoplax">Notoplax</tp:taxon-name-part></tp:taxon-name></italic> and <italic><tp:taxon-name><tp:taxon-name-part taxon-name-part-type="genus" reg="Leptoplax">Leptoplax</tp:taxon-name-part></tp:taxon-name></italic> (sensu <xref ref-type="bibr" rid="B13718039">Sirenko and Saito (2017)</xref>). The separation between <italic><tp:taxon-name><tp:taxon-name-part taxon-name-part-type="genus" reg="Notoplax">Notoplax</tp:taxon-name-part></tp:taxon-name></italic> and <italic><tp:taxon-name><tp:taxon-name-part taxon-name-part-type="genus" reg="Leptoplax">Leptoplax</tp:taxon-name-part></tp:taxon-name></italic> was historically confounded until <xref ref-type="bibr" rid="B13717647">Gowlett-Holmes (1991)</xref> provided a diagnosis for <italic><tp:taxon-name><tp:taxon-name-part taxon-name-part-type="genus" reg="Notoplax">Notoplax</tp:taxon-name-part></tp:taxon-name></italic>, proposing also that <italic><tp:taxon-name><tp:taxon-name-part taxon-name-part-type="genus" reg="Notoplax">Notoplax</tp:taxon-name-part></tp:taxon-name></italic> sensu stricto is endemic to Australia and New Zealand. Later, <xref ref-type="bibr" rid="B13718039">Sirenko and Saito (2017)</xref> amended the diagnoses for both genera, with further revision of <italic><tp:taxon-name><tp:taxon-name-part taxon-name-part-type="genus" reg="Leptoplax">Leptoplax</tp:taxon-name-part></tp:taxon-name></italic> by <xref ref-type="bibr" rid="B13718030">Sirenko (2024)</xref>, and expanded its range in the Indo-Pacific.</p><p>Morphologically, the new species exhibits larger tegmental granules along the valve diagonal and radula features typical of <italic><tp:taxon-name><tp:taxon-name-part taxon-name-part-type="genus" reg="Notoplax">Notoplax</tp:taxon-name-part></tp:taxon-name></italic> (sensu <xref ref-type="bibr" rid="B13718039">Sirenko and Saito (2017)</xref>). The girdle does not completely encroach between the valves, the articulamentum is moderately developed, and strongly ribbed dorsal and ventral spicules are present, traits reminiscent of <italic><tp:taxon-name><tp:taxon-name-part taxon-name-part-type="genus" reg="Leptoplax">Leptoplax</tp:taxon-name-part></tp:taxon-name></italic> (<xref ref-type="bibr" rid="B13718030">Sirenko 2024</xref>). Moreover, the diagonal granules are not prominent and are sometimes difficult to observe in the examined specimens. Taken together, these observations support the hypothesis that <italic><tp:taxon-name><tp:taxon-name-part taxon-name-part-type="genus" reg="Notoplax">N.</tp:taxon-name-part> <tp:taxon-name-part taxon-name-part-type="species" reg="madagascariensis">madagascariensis</tp:taxon-name-part></tp:taxon-name></italic> sp. nov. represents a lineage distinct from currently recognised genera within <tp:taxon-name><tp:taxon-name-part taxon-name-part-type="superfamily">Cryptoplacoidea</tp:taxon-name-part></tp:taxon-name>, pending a formal systematic revision.</p></tp:treatment-sec><tp:treatment-sec><!--Section generated to contain objects referenced in tp:taxon-treatment.--><fig id="F13719122" position="float" orientation="portrait"><object-id xmlns:xlink="http://www.w3.org/1999/xlink" content-type="arpha" xlink:type="simple">5AEA8151-EF8C-5172-A468-30FA3890C794</object-id><object-id xmlns:xlink="http://www.w3.org/1999/xlink" content-type="doi" xlink:type="simple">10.3897/BDJ.14.e180491.figure2</object-id><label>Figure 3.</label><caption><p><italic><tp:taxon-name><tp:taxon-name-part taxon-name-part-type="genus" reg="Notoplax">Notoplax</tp:taxon-name-part> <tp:taxon-name-part taxon-name-part-type="species" reg="madagascariensis">madagascariensis</tp:taxon-name-part></tp:taxon-name></italic> sp. nov. <bold>A, B</bold> Holotype (MNHN-IM-2007-38001), dorsal view. <bold>C</bold> Paratype (SMF 383079), dorsal and lateral view. <bold>D</bold> Paratype (MNHN-IM-2009-16615), dorsal and lateral view, respectively. <bold>E</bold> Holotype (MNHN-IM-2007-38001) valves from top to bottom: Valves I, II, III, VIII, dorsal view. <bold>F</bold> Holotype (MNHN-IM-2007-38001) aesthetes on valve II in the anterior part of lateropleural area. <bold>G</bold> Holotype (MNHN-IM-2007-38001) valves: intermediate valve in rostral view, valve VIII in lateral and caudal view.</p></caption><graphic xmlns:xlink="http://www.w3.org/1999/xlink" xlink:href="bdj-14-e180491-g003.jpg" position="float" id="oo_1477328.jpg" orientation="portrait" xlink:type="simple"><uri content-type="original_file" xlink:type="simple">https://binary.pensoft.net/fig/1477328</uri></graphic></fig><fig id="F13719124" position="float" orientation="portrait"><object-id xmlns:xlink="http://www.w3.org/1999/xlink" content-type="arpha" xlink:type="simple">8162D790-D84D-57D4-845A-A48E8C22BAC4</object-id><object-id xmlns:xlink="http://www.w3.org/1999/xlink" content-type="doi" xlink:type="simple">10.3897/BDJ.14.e180491.figure3</object-id><label>Figure 4.</label><caption><p><italic><tp:taxon-name><tp:taxon-name-part taxon-name-part-type="genus" reg="Notoplax">Notoplax</tp:taxon-name-part> <tp:taxon-name-part taxon-name-part-type="species" reg="madagascariensis">madagascariensis</tp:taxon-name-part></tp:taxon-name></italic> sp. nov., holotype (MNHN-IM-2007-38001). <bold>A, B</bold> Dorsal girdle spicules. <bold>C</bold> Sutural tuft and dorsal spicules. <bold>D</bold> Marginal and dorsal spicules. <bold>E</bold> Ventral spicules. <bold>F</bold> Central portion of radula.</p></caption><graphic xmlns:xlink="http://www.w3.org/1999/xlink" xlink:href="bdj-14-e180491-g004.jpg" position="float" id="oo_1477329.jpg" orientation="portrait" xlink:type="simple"><uri content-type="original_file" xlink:type="simple">https://binary.pensoft.net/fig/1477329</uri></graphic></fig></tp:treatment-sec><ref-list><ref id="B13717665"><element-citation xmlns:xlink="http://www.w3.org/1999/xlink" publication-type="book" xlink:type="simple"><person-group person-group-type="author"><name name-style="western"><surname>Iredale</surname><given-names>T.</given-names></name><name name-style="western"><surname>Hull</surname><given-names>A. F.B.</given-names></name></person-group><year>1923</year><source>A monograph of the Australian loricates (Phylum <tp:taxon-name><tp:taxon-name-part taxon-name-part-type="phylum">Mollusca</tp:taxon-name-part></tp:taxon-name>-Order <tp:taxon-name><tp:taxon-name-part taxon-name-part-type="suborder">Loricata</tp:taxon-name-part></tp:taxon-name>)</source><publisher-name>Royal Zoological Society of New South Wales</publisher-name></element-citation></ref><ref id="B13717750"><element-citation xmlns:xlink="http://www.w3.org/1999/xlink" publication-type="article" xlink:type="simple"><person-group person-group-type="author"><name name-style="western"><surname>Kaas</surname><given-names>P.</given-names></name><name name-style="western"><surname>Belle</surname><given-names>R. A.</given-names></name></person-group><year>1988</year><article-title>Chitons (<tp:taxon-name><tp:taxon-name-part taxon-name-part-type="phylum">Mollusca</tp:taxon-name-part></tp:taxon-name>: <tp:taxon-name><tp:taxon-name-part taxon-name-part-type="class">Polyplacophora</tp:taxon-name-part></tp:taxon-name>) from the coasts of Oman and the Arabian Gulf</article-title><source>American Malacological Bulletin</source><volume>6</volume><issue>1</issue><fpage>115</fpage><lpage>130</lpage></element-citation></ref><ref id="B13717921"><element-citation xmlns:xlink="http://www.w3.org/1999/xlink" publication-type="article" xlink:type="simple"><person-group person-group-type="author"><name name-style="western"><surname>Reeve</surname><given-names>L. A.</given-names></name></person-group><year>1847</year><article-title>Descriptions of new species of shells collected in the Eastern Archipelago by Capt. Sir Edward Belcher and Mr. Adams during the voyage of H.M.S. <italic>Samarang</italic></article-title><source>Proceedings of the Zoological Society of London</source><volume>15</volume><fpage>24</fpage><lpage>26</lpage></element-citation></ref><ref id="B13717741"><element-citation xmlns:xlink="http://www.w3.org/1999/xlink" publication-type="article" xlink:type="simple"><person-group person-group-type="author"><name name-style="western"><surname>Kaas</surname><given-names>P.</given-names></name></person-group><year>1990</year><article-title>New species and further records of known species of <tp:taxon-name><tp:taxon-name-part taxon-name-part-type="class">Polyplacophora</tp:taxon-name-part></tp:taxon-name> from the tropical western Pacific</article-title><source>Basteria</source><volume>54</volume><fpage>175</fpage><lpage>186</lpage></element-citation></ref><ref id="B13718240"><element-citation xmlns:xlink="http://www.w3.org/1999/xlink" publication-type="article" xlink:type="simple"><person-group person-group-type="author"><name name-style="western"><surname>Wu</surname><given-names>S. K.</given-names></name><name name-style="western"><surname>Okutani</surname><given-names>T.</given-names></name></person-group><year>1995</year><article-title>The deep-sea chitons (<tp:taxon-name><tp:taxon-name-part taxon-name-part-type="phylum">Mollusca</tp:taxon-name-part></tp:taxon-name>: <tp:taxon-name><tp:taxon-name-part taxon-name-part-type="class">Polyplacophora</tp:taxon-name-part></tp:taxon-name>) collected by the R/V Soyo-Maru from Japan - III. <tp:taxon-name><tp:taxon-name-part taxon-name-part-type="family">Acanthochitonidae</tp:taxon-name-part></tp:taxon-name></article-title><source>Venus</source><volume>54</volume><issue>4</issue><fpage>295</fpage><lpage>306</lpage></element-citation></ref><ref id="B13718039"><element-citation xmlns:xlink="http://www.w3.org/1999/xlink" publication-type="article" xlink:type="simple"><person-group person-group-type="author"><name name-style="western"><surname>Sirenko</surname><given-names>BORIS I.</given-names></name><name name-style="western"><surname>Saito</surname><given-names>HIROSHI</given-names></name></person-group><year>2017</year><article-title>New species of chitons of the superfamily <tp:taxon-name><tp:taxon-name-part taxon-name-part-type="superfamily">Cryptoplacoidea</tp:taxon-name-part></tp:taxon-name> (<tp:taxon-name><tp:taxon-name-part taxon-name-part-type="phylum">Mollusca</tp:taxon-name-part></tp:taxon-name>: <tp:taxon-name><tp:taxon-name-part taxon-name-part-type="class">Polyplacophora</tp:taxon-name-part></tp:taxon-name>) from Vietnamese waters</article-title><source>Zootaxa</source><volume>4299</volume><issue>4</issue><pub-id pub-id-type="doi">10.11646/zootaxa.4299.4.1</pub-id></element-citation></ref><ref id="B13717867"><element-citation xmlns:xlink="http://www.w3.org/1999/xlink" publication-type="chapter" xlink:type="simple"><person-group person-group-type="author"><name name-style="western"><surname>Nierstrasz</surname><given-names>H. F.</given-names></name></person-group><year>1905</year><chapter-title>Die Chitonen der Siboga-Expedition</chapter-title><person-group person-group-type="editor"><name name-style="western"><surname>Weber</surname><given-names>M.</given-names></name></person-group><source>Uitkomsten op Zoologisch, Botanisch, Oceanographisch en Geologisch Gebied verzameld in Nederlandsch Oost-Indië 1899-1900 aan boord H.M. Siboga onder commando van Luitenant ter zee 1e. kl. G.F. Tydeman</source><volume>48</volume><size units="page">112</size><pub-id pub-id-type="doi">10.5962/bhl.title.10579</pub-id></element-citation></ref><ref id="B13717831"><element-citation xmlns:xlink="http://www.w3.org/1999/xlink" publication-type="article" xlink:type="simple"><person-group person-group-type="author"><name name-style="western"><surname>Leloup</surname><given-names>E.</given-names></name></person-group><year>1981</year><article-title>Chitons du Tuléar, Réunion, Maurice et Tahiti</article-title><source>Bulletin de l’Institut royal des Sciences naturelles de Belgique</source><volume>53</volume><issue>3</issue><fpage>1</fpage><lpage>46</lpage></element-citation></ref><ref id="B13717732"><element-citation xmlns:xlink="http://www.w3.org/1999/xlink" publication-type="article" xlink:type="simple"><person-group person-group-type="author"><name name-style="western"><surname>Kaas</surname><given-names>P.</given-names></name></person-group><year>1986</year><article-title>Revision of the chitons (<tp:taxon-name><tp:taxon-name-part taxon-name-part-type="phylum">Mollusca</tp:taxon-name-part></tp:taxon-name>: <tp:taxon-name><tp:taxon-name-part taxon-name-part-type="class">Polyplacophora</tp:taxon-name-part></tp:taxon-name>) from the coral-reefs of Tulear, SW Madagascar, and of Mascarene Islands</article-title><source>Mesogee</source><volume>46</volume><issue>1</issue><fpage>9</fpage><lpage>23</lpage></element-citation></ref><ref id="B13717647"><element-citation xmlns:xlink="http://www.w3.org/1999/xlink" publication-type="article" xlink:type="simple"><person-group person-group-type="author"><name name-style="western"><surname>Gowlett-Holmes</surname><given-names>K. L.</given-names></name></person-group><year>1991</year><article-title>Redefinition of the genus <italic><tp:taxon-name><tp:taxon-name-part taxon-name-part-type="genus" reg="Notoplax">Notoplax</tp:taxon-name-part></tp:taxon-name></italic> H. Adams, 1861, and recognition of the monotypic New Zealand genus <italic><tp:taxon-name><tp:taxon-name-part taxon-name-part-type="genus" reg="Pseudotonicia">Pseudotonicia</tp:taxon-name-part></tp:taxon-name></italic> Ashby, 1928 (<tp:taxon-name><tp:taxon-name-part taxon-name-part-type="phylum">Mollusca</tp:taxon-name-part></tp:taxon-name>: <tp:taxon-name><tp:taxon-name-part taxon-name-part-type="class">Polyplacophora</tp:taxon-name-part></tp:taxon-name>: <tp:taxon-name><tp:taxon-name-part taxon-name-part-type="family">Acanthochitonidae</tp:taxon-name-part></tp:taxon-name>)</article-title><source>Journal of the Malacological Society of Australia</source><volume>12</volume><fpage>77</fpage><lpage>88</lpage><pub-id pub-id-type="doi">10.1080/00852988.1991.10674026</pub-id></element-citation></ref><ref id="B13718030"><element-citation xmlns:xlink="http://www.w3.org/1999/xlink" publication-type="article" xlink:type="simple"><person-group person-group-type="author"><name name-style="western"><surname>Sirenko</surname><given-names>B. I.</given-names></name></person-group><year>2024</year><article-title>Molluscs of the genus <italic><tp:taxon-name><tp:taxon-name-part taxon-name-part-type="genus" reg="Leptoplax">Leptoplax</tp:taxon-name-part></tp:taxon-name></italic> (<tp:taxon-name><tp:taxon-name-part taxon-name-part-type="phylum">Mollusca</tp:taxon-name-part></tp:taxon-name>: <tp:taxon-name><tp:taxon-name-part taxon-name-part-type="class">Polyplacophora</tp:taxon-name-part></tp:taxon-name>) from Spratly Islands, South China Sea</article-title><source>Ruthenica</source><volume>34</volume><issue>1</issue><fpage>7</fpage><lpage>14</lpage><pub-id pub-id-type="doi">10.35885/ruthenica.2024.34(1).2</pub-id></element-citation></ref></ref-list></tp:taxon-treatment>
