# Supplementary material for: Ocean Species Discoveries 28–30 — new species of chitons (Mollusca, Polyplacophora) and a public naming competition
Source: Biodivers Data J. 2026 Feb 6;14:e180491. doi: 10.3897/BDJ.14.e180491 (PMC12905592; doi:10.3897/BDJ.14.e180491)
Supplement: XML Treatment for Placiphorella granulosa [file BDJ.14.e180491-treatment3.xml]

<!DOCTYPE tp:taxon-treatment
  PUBLIC "-//TaxonX//DTD Taxonomic Treatment Publishing DTD v0 20100105//EN" "tax-treatment-NSO.dtd">
<tp:taxon-treatment xmlns:tp="http://www.plazi.org/taxpub"><tp:treatment-meta><mixed-citation publication-type="journal"><person-group><name><surname>(SOSA)</surname><given-names>Senckenberg Ocean Species Alliance</given-names></name><name><surname>Chen</surname><given-names>Chong</given-names></name><name><surname>Frank</surname><given-names>Hosea</given-names></name><name><surname>Kraniotis</surname><given-names>Laura</given-names></name><name><surname>Nakadera</surname><given-names>Yumi</given-names></name><name><surname>Schwabe</surname><given-names>Enrico</given-names></name><name><surname>Sigwart</surname><given-names>Julia D.</given-names></name><name><surname>Trautwein</surname><given-names>Bianca</given-names></name><name><surname>Vončina</surname><given-names>Katarzyna</given-names></name></person-group><article-title>Ocean Species Discoveries 28–30 — new species of chitons (<tp:taxon-name><tp:taxon-name-part taxon-name-part-type="phylum">Mollusca</tp:taxon-name-part></tp:taxon-name>, <tp:taxon-name><tp:taxon-name-part taxon-name-part-type="class">Polyplacophora</tp:taxon-name-part></tp:taxon-name>) and a public naming competition</article-title><source>Biodivers Data J</source><day>06</day><month>02</month><year>2026</year><volume>14</volume><pub-id pub-id-type="doi">10.3897/BDJ.14.e180491</pub-id></mixed-citation></tp:treatment-meta><tp:nomenclature><tp:taxon-name><object-id xmlns:xlink="http://www.w3.org/1999/xlink" content-type="arpha" xlink:type="simple">E371C4FE-A78A-5523-B581-E163DCCFDA04</object-id><tp:taxon-name-part taxon-name-part-type="genus">Placiphorella</tp:taxon-name-part> <tp:taxon-name-part taxon-name-part-type="species">granulosa</tp:taxon-name-part><object-id xmlns:xlink="http://www.w3.org/1999/xlink" content-type="zoobank" xlink:type="simple" object-id-type="ZooBank">D40727CD-4F44-4F01-99FC-217E3ECC2C88</object-id></tp:taxon-name><tp:taxon-authority>Vončina</tp:taxon-authority><tp:taxon-status xmlns:xlink="http://www.w3.org/1999/xlink" xlink:type="simple">sp. nov.</tp:taxon-status></tp:nomenclature><tp:treatment-sec sec-type="materials"><title>Materials</title><list list-type="alpha-lower" list-content="occurrences"><list-item><p><bold>Type status:</bold> <named-content xmlns:xlink="http://www.w3.org/1999/xlink" content-type="dwc:typeStatus" xlink:type="simple">Holotype</named-content>. <bold>Occurrence:</bold> catalogNumber: <named-content xmlns:xlink="http://www.w3.org/1999/xlink" content-type="dwc:catalogNumber" xlink:type="simple">MNHN-IM-2019-34864</named-content>; recordedBy: <named-content xmlns:xlink="http://www.w3.org/1999/xlink" content-type="dwc:recordedBy" xlink:type="simple">leg. Samadi and Corbari</named-content>; individualCount: <named-content xmlns:xlink="http://www.w3.org/1999/xlink" content-type="dwc:individualCount" xlink:type="simple">1</named-content>; lifeStage: <named-content xmlns:xlink="http://www.w3.org/1999/xlink" content-type="dwc:lifeStage" xlink:type="simple">adult</named-content>; occurrenceID: <named-content xmlns:xlink="http://www.w3.org/1999/xlink" content-type="dwc:occurrenceID" xlink:type="simple">6AC81AF3-7B6E-5CB1-87C0-7FDB7C2D4E30</named-content>; <bold>Taxon:</bold> scientificName: <named-content xmlns:xlink="http://www.w3.org/1999/xlink" content-type="dwc:scientificName" xlink:type="simple"><tp:taxon-name><tp:taxon-name-part taxon-name-part-type="genus" reg="Placiphorella">Placiphorella</tp:taxon-name-part> <tp:taxon-name-part taxon-name-part-type="species" reg="granulosa">granulosa</tp:taxon-name-part></tp:taxon-name> Vončina</named-content>; kingdom: <named-content xmlns:xlink="http://www.w3.org/1999/xlink" content-type="dwc:kingdom" xlink:type="simple"><tp:taxon-name><tp:taxon-name-part taxon-name-part-type="kingdom">Animalia</tp:taxon-name-part></tp:taxon-name></named-content>; phylum: <named-content xmlns:xlink="http://www.w3.org/1999/xlink" content-type="dwc:phylum" xlink:type="simple"><tp:taxon-name><tp:taxon-name-part taxon-name-part-type="phylum">Mollusca</tp:taxon-name-part></tp:taxon-name></named-content>; class: <named-content xmlns:xlink="http://www.w3.org/1999/xlink" content-type="dwc:class" xlink:type="simple"><tp:taxon-name><tp:taxon-name-part taxon-name-part-type="class">Polyplacophora</tp:taxon-name-part></tp:taxon-name></named-content>; order: <named-content xmlns:xlink="http://www.w3.org/1999/xlink" content-type="dwc:order" xlink:type="simple"><tp:taxon-name><tp:taxon-name-part taxon-name-part-type="order">Chitonida</tp:taxon-name-part></tp:taxon-name></named-content>; family: <named-content xmlns:xlink="http://www.w3.org/1999/xlink" content-type="dwc:family" xlink:type="simple"><tp:taxon-name><tp:taxon-name-part taxon-name-part-type="family">Mopaliidae</tp:taxon-name-part></tp:taxon-name></named-content>; genus: <named-content xmlns:xlink="http://www.w3.org/1999/xlink" content-type="dwc:genus" xlink:type="simple"><tp:taxon-name><tp:taxon-name-part taxon-name-part-type="genus">Placiphorella</tp:taxon-name-part></tp:taxon-name></named-content>; specificEpithet: <named-content xmlns:xlink="http://www.w3.org/1999/xlink" content-type="dwc:specificEpithet" xlink:type="simple"><tp:taxon-name><tp:taxon-name-part taxon-name-part-type="genus" reg="Placiphorella"/><tp:taxon-name-part taxon-name-part-type="species" reg="granulosa">granulosa</tp:taxon-name-part></tp:taxon-name></named-content>; taxonRank: <named-content xmlns:xlink="http://www.w3.org/1999/xlink" content-type="dwc:taxonRank" xlink:type="simple">species</named-content>; scientificNameAuthorship: <named-content xmlns:xlink="http://www.w3.org/1999/xlink" content-type="dwc:scientificNameAuthorship" xlink:type="simple">Vončina</named-content>; nomenclaturalCode: <named-content xmlns:xlink="http://www.w3.org/1999/xlink" content-type="dwc:nomenclaturalCode" xlink:type="simple">ICZN</named-content>; <bold>Location:</bold> higherGeography: <named-content xmlns:xlink="http://www.w3.org/1999/xlink" content-type="dwc:higherGeography" xlink:type="simple">Pacific Ocean</named-content>; country: <named-content xmlns:xlink="http://www.w3.org/1999/xlink" content-type="dwc:country" xlink:type="simple">Papua New Guinea</named-content>; locality: <named-content xmlns:xlink="http://www.w3.org/1999/xlink" content-type="dwc:locality" xlink:type="simple">Papua New Guinea, Vitiaz Strait</named-content>; minimumDepthInMeters: <named-content xmlns:xlink="http://www.w3.org/1999/xlink" content-type="dwc:minimumDepthInMeters" xlink:type="simple">860</named-content>; maximumDepthInMeters: <named-content xmlns:xlink="http://www.w3.org/1999/xlink" content-type="dwc:maximumDepthInMeters" xlink:type="simple">880</named-content>; verbatimLatitude: <named-content xmlns:xlink="http://www.w3.org/1999/xlink" content-type="dwc:verbatimLatitude" xlink:type="simple">05°59'S</named-content>; verbatimLongitude: <named-content xmlns:xlink="http://www.w3.org/1999/xlink" content-type="dwc:verbatimLongitude" xlink:type="simple">147°39'E</named-content>; <bold>Identification:</bold> identifiedBy: <named-content xmlns:xlink="http://www.w3.org/1999/xlink" content-type="dwc:identifiedBy" xlink:type="simple">Katarzyna Vončina</named-content>; dateIdentified: <named-content xmlns:xlink="http://www.w3.org/1999/xlink" content-type="dwc:dateIdentified" xlink:type="simple">2024</named-content>; <bold>Event:</bold> eventDate: <named-content xmlns:xlink="http://www.w3.org/1999/xlink" content-type="dwc:eventDate" xlink:type="simple">2010-10-07</named-content>; eventRemarks: <named-content xmlns:xlink="http://www.w3.org/1999/xlink" content-type="dwc:eventRemarks" xlink:type="simple">Expedition: BIOPAPUA, Station: CP3724, Ship: Alis</named-content>; <bold>Record Level:</bold> language: <named-content xmlns:xlink="http://www.w3.org/1999/xlink" content-type="dwc:language" xlink:type="simple">en</named-content>; basisOfRecord: <named-content xmlns:xlink="http://www.w3.org/1999/xlink" content-type="dwc:basisOfRecord" xlink:type="simple">PreservedSpecimen</named-content>; <bold>Material Entity:</bold> associatedSequences: <named-content xmlns:xlink="http://www.w3.org/1999/xlink" content-type="dwc:associatedSequences" xlink:type="simple">https://www.ncbi.nlm.nih.gov/nuccore/PX804842</named-content></p></list-item><list-item><p><bold>Type status:</bold> <named-content xmlns:xlink="http://www.w3.org/1999/xlink" content-type="dwc:typeStatus" xlink:type="simple">Paratype</named-content>. <bold>Occurrence:</bold> catalogNumber: <named-content xmlns:xlink="http://www.w3.org/1999/xlink" content-type="dwc:catalogNumber" xlink:type="simple">SMF 383080</named-content>; recordedBy: <named-content xmlns:xlink="http://www.w3.org/1999/xlink" content-type="dwc:recordedBy" xlink:type="simple">leg. Samadi and Corbari</named-content>; individualCount: <named-content xmlns:xlink="http://www.w3.org/1999/xlink" content-type="dwc:individualCount" xlink:type="simple">1</named-content>; lifeStage: <named-content xmlns:xlink="http://www.w3.org/1999/xlink" content-type="dwc:lifeStage" xlink:type="simple">adult</named-content>; otherCatalogNumbers: <named-content xmlns:xlink="http://www.w3.org/1999/xlink" content-type="dwc:otherCatalogNumbers" xlink:type="simple">MNHN-IM-2019-35216</named-content>; occurrenceID: <named-content xmlns:xlink="http://www.w3.org/1999/xlink" content-type="dwc:occurrenceID" xlink:type="simple">2806D9FE-C85C-5A12-B42A-3CACAD7E87A5</named-content>; <bold>Taxon:</bold> scientificName: <named-content xmlns:xlink="http://www.w3.org/1999/xlink" content-type="dwc:scientificName" xlink:type="simple"><tp:taxon-name><tp:taxon-name-part taxon-name-part-type="genus" reg="Placiphorella">Placiphorella</tp:taxon-name-part> <tp:taxon-name-part taxon-name-part-type="species" reg="granulosa">granulosa</tp:taxon-name-part></tp:taxon-name> Vončina</named-content>; kingdom: <named-content xmlns:xlink="http://www.w3.org/1999/xlink" content-type="dwc:kingdom" xlink:type="simple"><tp:taxon-name><tp:taxon-name-part taxon-name-part-type="kingdom">Animalia</tp:taxon-name-part></tp:taxon-name></named-content>; phylum: <named-content xmlns:xlink="http://www.w3.org/1999/xlink" content-type="dwc:phylum" xlink:type="simple"><tp:taxon-name><tp:taxon-name-part taxon-name-part-type="phylum">Mollusca</tp:taxon-name-part></tp:taxon-name></named-content>; class: <named-content xmlns:xlink="http://www.w3.org/1999/xlink" content-type="dwc:class" xlink:type="simple"><tp:taxon-name><tp:taxon-name-part taxon-name-part-type="class">Polyplacophora</tp:taxon-name-part></tp:taxon-name></named-content>; order: <named-content xmlns:xlink="http://www.w3.org/1999/xlink" content-type="dwc:order" xlink:type="simple"><tp:taxon-name><tp:taxon-name-part taxon-name-part-type="order">Chitonida</tp:taxon-name-part></tp:taxon-name></named-content>; family: <named-content xmlns:xlink="http://www.w3.org/1999/xlink" content-type="dwc:family" xlink:type="simple"><tp:taxon-name><tp:taxon-name-part taxon-name-part-type="family">Mopaliidae</tp:taxon-name-part></tp:taxon-name></named-content>; genus: <named-content xmlns:xlink="http://www.w3.org/1999/xlink" content-type="dwc:genus" xlink:type="simple"><tp:taxon-name><tp:taxon-name-part taxon-name-part-type="genus">Placiphorella</tp:taxon-name-part></tp:taxon-name></named-content>; specificEpithet: <named-content xmlns:xlink="http://www.w3.org/1999/xlink" content-type="dwc:specificEpithet" xlink:type="simple"><tp:taxon-name><tp:taxon-name-part taxon-name-part-type="genus" reg="Placiphorella"/><tp:taxon-name-part taxon-name-part-type="species" reg="granulosa">granulosa</tp:taxon-name-part></tp:taxon-name></named-content>; taxonRank: <named-content xmlns:xlink="http://www.w3.org/1999/xlink" content-type="dwc:taxonRank" xlink:type="simple">species</named-content>; scientificNameAuthorship: <named-content xmlns:xlink="http://www.w3.org/1999/xlink" content-type="dwc:scientificNameAuthorship" xlink:type="simple">Vončina</named-content>; nomenclaturalCode: <named-content xmlns:xlink="http://www.w3.org/1999/xlink" content-type="dwc:nomenclaturalCode" xlink:type="simple">ICZN</named-content>; <bold>Location:</bold> higherGeography: <named-content xmlns:xlink="http://www.w3.org/1999/xlink" content-type="dwc:higherGeography" xlink:type="simple">Pacific Ocean</named-content>; country: <named-content xmlns:xlink="http://www.w3.org/1999/xlink" content-type="dwc:country" xlink:type="simple">Papua New Guinea</named-content>; locality: <named-content xmlns:xlink="http://www.w3.org/1999/xlink" content-type="dwc:locality" xlink:type="simple">Papua New Guinea, Vitiaz Strait</named-content>; minimumDepthInMeters: <named-content xmlns:xlink="http://www.w3.org/1999/xlink" content-type="dwc:minimumDepthInMeters" xlink:type="simple">860</named-content>; maximumDepthInMeters: <named-content xmlns:xlink="http://www.w3.org/1999/xlink" content-type="dwc:maximumDepthInMeters" xlink:type="simple">880</named-content>; verbatimLatitude: <named-content xmlns:xlink="http://www.w3.org/1999/xlink" content-type="dwc:verbatimLatitude" xlink:type="simple">05°59'S</named-content>; verbatimLongitude: <named-content xmlns:xlink="http://www.w3.org/1999/xlink" content-type="dwc:verbatimLongitude" xlink:type="simple">147°39'E</named-content>; <bold>Identification:</bold> identifiedBy: <named-content xmlns:xlink="http://www.w3.org/1999/xlink" content-type="dwc:identifiedBy" xlink:type="simple">Katarzyna Vončina</named-content>; dateIdentified: <named-content xmlns:xlink="http://www.w3.org/1999/xlink" content-type="dwc:dateIdentified" xlink:type="simple">2024</named-content>; <bold>Event:</bold> eventDate: <named-content xmlns:xlink="http://www.w3.org/1999/xlink" content-type="dwc:eventDate" xlink:type="simple">2010-10-07</named-content>; eventRemarks: <named-content xmlns:xlink="http://www.w3.org/1999/xlink" content-type="dwc:eventRemarks" xlink:type="simple">Expedition: BIOPAPUA, Station: CP3724, Ship: Alis</named-content>; <bold>Record Level:</bold> language: <named-content xmlns:xlink="http://www.w3.org/1999/xlink" content-type="dwc:language" xlink:type="simple">en</named-content>; basisOfRecord: <named-content xmlns:xlink="http://www.w3.org/1999/xlink" content-type="dwc:basisOfRecord" xlink:type="simple">PreservedSpecimen</named-content></p></list-item></list></tp:treatment-sec><tp:treatment-sec sec-type="Description"><title>Description</title><p>Body of medium size (holotype MNHN-IM-2019-34864: 18 x 15 mm, paratype SMF 383080: ca. 19.5 x 16 mm – specimen curled up; both specimens measured from the ventral side), broadly oval, subcarinated, moderately elevated (valve elevation = 0.35), side slopes straight; valves solid, not beaked or with small, not pronounced apex (Fig. <xref ref-type="fig" rid="F13719126">5</xref>). Tegmentum densely granulated, white-yellow or brown; girdle broadly expanded anteriorly, light-brown with white patches (Fig. <xref ref-type="fig" rid="F13719126">5</xref>).</p><p>Head valve crescent-shaped, front slope concave, posterior margin very widely V-shaped, with a small median notch, tegmentum granulated, some inconspicuous concentric growth lines (Figs <xref ref-type="fig" rid="F13719126">5</xref>, <xref ref-type="fig" rid="F13719130">6</xref>A). Intermediate valves broadly rectangular, much wider than long, front margin almost straight, weakly projected forward at jugal part; side margins rounded, hind margin straight to weakly convex, apex weakly indicated, tegmentum granulated, lateral areas raised, bordered by weakly indicated diagonal ribs (Figs <xref ref-type="fig" rid="F13719126">5</xref>, <xref ref-type="fig" rid="F13719130">6</xref>B). Tail valve small, roughly trapezoidal in outline, with front margin concave and rounded posterior margin, mucro raised, terminal, overhanging, antemucronal area straight, postmucronal area convex, tegmentum granulated with two ribs separating the ante- and postmucronal areas (Figs <xref ref-type="fig" rid="F13719126">5</xref>, <xref ref-type="fig" rid="F13719130">6</xref>C).</p><p>Articulamentum strongly developed, white, valves calloused, apophyses very wide, short, slightly rounded to subtrapezoidal, paralleled in the tail valve, separated by a jugal sinus, insertion plates short, slit formula 19/1/sinus, slits shallow, no slit rays, teeth thick, bilobed and crenulated (Fig. <xref ref-type="fig" rid="F13719126">5</xref>C-I).</p><p>Girdle broadly expanded anteriorly, uniformly brown or yellowish, dorsally covered with two kinds of spicules: short, single, densely arranged, smooth, and (mostly) mamillated spicules, L: 80–121 μm (mean = 106 μm, n = 7), W: 42–49 μm (mean = 45, n = 7), and longer, smooth and sharply-pointed spicules clustered in groups of a few, L: 241–313 μm (mean = 272 μm, n = 3), W: 28–35 μm (mean = 32 μm, n = 3) (Fig. <xref ref-type="fig" rid="F13719132">7</xref>A and C). Large bristles only present near the girdle margin and not prominent, beset with slender, smooth and sharply-pointed spicules, L: 240–280 μm (mean = 240 μm, n = 2), W: 30–40 μm (mean = 35 μm, n = 2), arranged in oblique series along axis (Fig. <xref ref-type="fig" rid="F13719132">7</xref>B). Marginal fringe composed of two kinds of spicules: straight, slightly striated (sometimes smooth), sharp-topped spicules, L: 129–152 μm (mean = 137 μm, n = 3), W: 25–30 μm (mean = 27 μm, n = 3), and second kind located closer to the ventral side: shorter and flattened, ovate spicules (Fig. <xref ref-type="fig" rid="F13719132">7</xref>D). Hyponotum covered in short, lanceolate-shaped, striated in the anterior half, sharply-pointed spicules; usually clustered in groups in the anterior half of the girdle, individually distributed in the posterior half, L: 50–82 μm (mean = 73, n = 6), W: 18–21 μm (mean = 20, n = 6) (Fig. <xref ref-type="fig" rid="F13719132">7</xref>E). Spicules of precephalic tentacles composed of two kinds of spicules: short, ovate-shaped, L: 47–64 μm (mean = 54, n = 8), W: 12–24 μm (mean = 19, n = 8), and long, lanceolate, smooth, which often cluster together and form a bristle similar to the dorsal ones, ca. 100 x 20 μm (Fig. <xref ref-type="fig" rid="F13719132">7</xref>F).</p><p>Radula of holotype small, ca. 4.5 mm in length in holotype, with 48 rows of teeth, of which 40 are of mature. Central tooth subtrapezoidal, with wide base and curved blade, first lateral tooth elongate, major lateral tooth with tricuspid head, denticles pointed, central denticle somewhat longer than others, outer denticle widest and shallowest notched (Fig. <xref ref-type="fig" rid="F13719130">6</xref>D).</p><p>Gills merobranchial, 11–13 ctenidia per side (12 and 13 on the left and right side, respectively, in holotype, 11 in paratype).</p><p>Paratype morphology mostly identical with holotype. Front margin of intermediate and tail valves stronger projected forward at jugal part, slits in head valve: 23, 30 incisions due to the irregular splitting. Smaller number of mamillated spicules on dorsum.</p></tp:treatment-sec><tp:treatment-sec sec-type="Diagnosis"><title>Diagnosis</title><p>Animal medium-sized, body broadly oval, valves subcarinated and moderately elevated, not beaked, tegmentum densely granulose. Tail valve roughly trapezoidal in shape, mucro terminal, raised and overhanging. Girdle expanded anteriorly, perinotum covered with two kinds of spicules: single, smooth, and (mostly) mamillated spicules, and longer, smooth and sharply-pointed spicules clustered in groups of a few; sparsely scattered large bristles beset with elongated slender spicules; hyponotum covered in short, lanceolate-shaped, striated in the anterior half, sharply-pointed spicules.</p></tp:treatment-sec><tp:treatment-sec sec-type="Etymology"><title>Etymology</title><p>The specific epithet <italic><tp:taxon-name><tp:taxon-name-part taxon-name-part-type="genus" reg="Placiphorella"/><tp:taxon-name-part taxon-name-part-type="species" reg="granulosa">granulosa</tp:taxon-name-part></tp:taxon-name></italic> is a feminine adjective formed from the Latin noun granulum = small grain, and the suffix -osa = “full of” highlighting the granular surface of the tegmentum characteristic of the new species.</p></tp:treatment-sec><tp:treatment-sec sec-type="Distribution"><title>Distribution</title><p>At present known only from its type locality, Papua New Guinea, Vitiaz Strait, western Pacific Ocean, at 05°59′ S, 147°39′ E, collected at 860–880 m depth.</p></tp:treatment-sec><tp:treatment-sec sec-type="Type material"><title>Type material</title><p>Holotype (MNHN-IM-2019-34864) now partly disarticulated: mounts of shells (valves I, VII, VIII) and parts of girdle and radula mounted on three SEM stubs, respectively, and the vial with the specimen stored in 96% ethanol; one paratype (SMF 383080) now partly disarticulated: mounts of shells (valves I, II, VIII), and the vial with the specimen stored in 96% ethanol.</p></tp:treatment-sec><tp:treatment-sec sec-type="Differential Diagnosis"><title>Differential Diagnosis</title><p>There are fifteen currently accepted species of <italic><tp:taxon-name><tp:taxon-name-part taxon-name-part-type="genus" reg="Placiphorella">Placiphorella</tp:taxon-name-part></tp:taxon-name></italic>, and six closely resemble <italic><tp:taxon-name><tp:taxon-name-part taxon-name-part-type="genus" reg="Placiphorella">Placiphorella</tp:taxon-name-part> <tp:taxon-name-part taxon-name-part-type="species" reg="granulosa">granulosa</tp:taxon-name-part></tp:taxon-name></italic> sp. nov. by having number of slits in a head valve &gt; 12 and granular tegmentum. It can be differentiated from:</p><p><italic><tp:taxon-name><tp:taxon-name-part taxon-name-part-type="genus" reg="Placiphorella">Placiphorella</tp:taxon-name-part> <tp:taxon-name-part taxon-name-part-type="species" reg="albitestae">albitestae</tp:taxon-name-part></tp:taxon-name></italic> Taki, 1954 by the more densely arranged, prominent, round granules, not thickened posterior margin of a head valve (vs. thickened to an obvious ridge in <italic><tp:taxon-name><tp:taxon-name-part taxon-name-part-type="genus" reg="Placiphorella">P.</tp:taxon-name-part> <tp:taxon-name-part taxon-name-part-type="species" reg="albitestae">albitestae</tp:taxon-name-part></tp:taxon-name></italic>), and straight antemucronal slope (vs. concave in <italic><tp:taxon-name><tp:taxon-name-part taxon-name-part-type="genus" reg="Placiphorella">P.</tp:taxon-name-part> <tp:taxon-name-part taxon-name-part-type="species" reg="albitestae">albitestae</tp:taxon-name-part></tp:taxon-name></italic>) (<xref ref-type="bibr" rid="B13718177">Taki 1954</xref>).</p><p><italic><tp:taxon-name><tp:taxon-name-part taxon-name-part-type="genus" reg="Placiphorella">Placiphorella</tp:taxon-name-part> <tp:taxon-name-part taxon-name-part-type="species" reg="atlantica">atlantica</tp:taxon-name-part></tp:taxon-name></italic> (A. E. Verrill &amp; S. Smith, 1882) by terminal and overhanging mucro (vs. mucro subterminal in <italic><tp:taxon-name><tp:taxon-name-part taxon-name-part-type="genus" reg="Placiphorella">P.</tp:taxon-name-part> <tp:taxon-name-part taxon-name-part-type="species" reg="atlantica">atlantica</tp:taxon-name-part></tp:taxon-name></italic>), longer spicules of the girdle (80-121 x 42-49 µm, smooth spicules, subtly mamillated in <italic><tp:taxon-name><tp:taxon-name-part taxon-name-part-type="genus" reg="Placiphorella">P.</tp:taxon-name-part> <tp:taxon-name-part taxon-name-part-type="species" reg="granulosa">granulosa</tp:taxon-name-part></tp:taxon-name></italic> sp. nov. vs. 70-80 x 22-30 µm, striated with sharp beak on top in <italic><tp:taxon-name><tp:taxon-name-part taxon-name-part-type="genus" reg="Placiphorella">P.</tp:taxon-name-part> <tp:taxon-name-part taxon-name-part-type="species" reg="atlantica">atlantica</tp:taxon-name-part></tp:taxon-name></italic>), striated ventral spicules (vs. smooth in <italic><tp:taxon-name><tp:taxon-name-part taxon-name-part-type="genus" reg="Placiphorella">P.</tp:taxon-name-part> <tp:taxon-name-part taxon-name-part-type="species" reg="atlantica">atlantica</tp:taxon-name-part></tp:taxon-name></italic>) (<xref ref-type="bibr" rid="B13718214">Verrill 1882</xref>).</p><p><italic><tp:taxon-name><tp:taxon-name-part taxon-name-part-type="genus" reg="Placiphorella">Placiphorella</tp:taxon-name-part> <tp:taxon-name-part taxon-name-part-type="species" reg="laurae">laurae</tp:taxon-name-part></tp:taxon-name></italic> Clark, 2019 by the trapezoidal shape of the tail valve (vs. broadly triangular, pointed in <italic><tp:taxon-name><tp:taxon-name-part taxon-name-part-type="genus" reg="Placiphorella">P.</tp:taxon-name-part> <tp:taxon-name-part taxon-name-part-type="species" reg="laurae">laurae</tp:taxon-name-part></tp:taxon-name></italic>), absence of radial sulci on head valve (vs. eight conspicuous sulci in <italic><tp:taxon-name><tp:taxon-name-part taxon-name-part-type="genus" reg="Placiphorella">P.</tp:taxon-name-part> <tp:taxon-name-part taxon-name-part-type="species" reg="laurae">laurae</tp:taxon-name-part></tp:taxon-name></italic>) (<xref ref-type="bibr" rid="B13717542">Clark 2019</xref>).</p><p><italic><tp:taxon-name><tp:taxon-name-part taxon-name-part-type="genus" reg="Placiphorella">Placiphorella</tp:taxon-name-part> <tp:taxon-name-part taxon-name-part-type="species" reg="methanophila">methanophila</tp:taxon-name-part></tp:taxon-name></italic> Vončina, 2024 by the shape of the VII valve (front margin almost straight and hind margin straight to weakly convex in <italic><tp:taxon-name><tp:taxon-name-part taxon-name-part-type="genus" reg="Placiphorella">P.</tp:taxon-name-part> <tp:taxon-name-part taxon-name-part-type="species" reg="granulosa">granulosa</tp:taxon-name-part></tp:taxon-name></italic> sp. nov. vs. front margin widely angular and hind margin concave), roughly rectangular shape of the tail valve (vs. much wider, angular in <italic><tp:taxon-name><tp:taxon-name-part taxon-name-part-type="genus" reg="Placiphorella">P.</tp:taxon-name-part> <tp:taxon-name-part taxon-name-part-type="species" reg="methanophila">methanophila</tp:taxon-name-part></tp:taxon-name></italic>), oblong and mamillated spicules of the perinotum (vs. single dorsal spicules sharply pointed in <italic><tp:taxon-name><tp:taxon-name-part taxon-name-part-type="genus" reg="Placiphorella">P.</tp:taxon-name-part> <tp:taxon-name-part taxon-name-part-type="species" reg="methanophila">methanophila</tp:taxon-name-part></tp:taxon-name></italic>) (<xref ref-type="bibr" rid="B13717392">Senckenberg Ocean Species Alliance (SOSA) et al. 2024</xref>).</p><p><italic><tp:taxon-name><tp:taxon-name-part taxon-name-part-type="genus" reg="Placiphorella">Placiphorella</tp:taxon-name-part> <tp:taxon-name-part taxon-name-part-type="species" reg="isaotakii">isaotakii</tp:taxon-name-part></tp:taxon-name></italic> Saito, Fujikura &amp; Tsuchida, 2008 by the spicules of hyponotum (lanceolate-shaped, striated in the anterior half, sharply-pointed spicules up to 82 x 20 µm in <italic><tp:taxon-name><tp:taxon-name-part taxon-name-part-type="genus" reg="Placiphorella">P.</tp:taxon-name-part> <tp:taxon-name-part taxon-name-part-type="species" reg="granulosa">granulosa</tp:taxon-name-part></tp:taxon-name></italic> sp. nov. vs. obtuse, smooth spicules up to 180 × 30 µm in <italic><tp:taxon-name><tp:taxon-name-part taxon-name-part-type="genus" reg="Placiphorella">P.</tp:taxon-name-part> <tp:taxon-name-part taxon-name-part-type="species" reg="isaotakii">isaotakii</tp:taxon-name-part></tp:taxon-name></italic>) (<xref ref-type="bibr" rid="B13717948">Saito et al. 2008</xref>).</p><p><italic><tp:taxon-name><tp:taxon-name-part taxon-name-part-type="genus" reg="Placiphorella">Placiphorella</tp:taxon-name-part> <tp:taxon-name-part taxon-name-part-type="species" reg="okutanii">okutanii</tp:taxon-name-part></tp:taxon-name></italic> Saito, Fujikura &amp; Tsuchida, 2008 by the shorter and thicker spicules of perinotum (up to 121 x 49 μm vs. 150 x 30 µm in <italic><tp:taxon-name><tp:taxon-name-part taxon-name-part-type="genus" reg="Placiphorella">P.</tp:taxon-name-part> <tp:taxon-name-part taxon-name-part-type="species" reg="okutanii">okutanii</tp:taxon-name-part></tp:taxon-name></italic>), the spicules of hyponotum (short, lanceolate-shaped, striated in the anterior half, sharply-pointed spicules in <italic><tp:taxon-name><tp:taxon-name-part taxon-name-part-type="genus" reg="Placiphorella">P.</tp:taxon-name-part> <tp:taxon-name-part taxon-name-part-type="species" reg="granulosa">granulosa</tp:taxon-name-part></tp:taxon-name></italic> sp. nov. vs. obtusely pointed, smooth spicules in <italic><tp:taxon-name><tp:taxon-name-part taxon-name-part-type="genus" reg="Placiphorella">P.</tp:taxon-name-part> <tp:taxon-name-part taxon-name-part-type="species" reg="okutanii">okutanii</tp:taxon-name-part></tp:taxon-name></italic>).</p></tp:treatment-sec><tp:treatment-sec sec-type="Notes"><title>Notes</title><p>The obtained mitochondrial cytochrome oxidase subunit 1 (COI) gene sequence (GenBank accession number <ext-link xmlns:xlink="http://www.w3.org/1999/xlink" ext-link-type="uri" xlink:href="https://www.ncbi.nlm.nih.gov/nuccore/PX804842" xlink:type="simple">PX804842</ext-link>) was positively checked as belonging to <italic><tp:taxon-name><tp:taxon-name-part taxon-name-part-type="genus" reg="Placiphorella">Placiphorella</tp:taxon-name-part></tp:taxon-name></italic> against the GenBank database. The closest matches were sequences of <italic><tp:taxon-name><tp:taxon-name-part taxon-name-part-type="genus" reg="Placiphorella">P.</tp:taxon-name-part> <tp:taxon-name-part taxon-name-part-type="species" reg="atlantica">atlantica</tp:taxon-name-part></tp:taxon-name></italic> with similarity of 94.48% (<ext-link xmlns:xlink="http://www.w3.org/1999/xlink" ext-link-type="uri" xlink:href="https://www.ncbi.nlm.nih.gov/nuccore/GU806116.1" xlink:type="simple">GU806116.1</ext-link>) or 94.39% (<ext-link xmlns:xlink="http://www.w3.org/1999/xlink" ext-link-type="uri" xlink:href="https://www.ncbi.nlm.nih.gov/nuccore/GU806076.1" xlink:type="simple">GU806076.1</ext-link>). The ranges of uncorrected genetic p-distances between <italic><tp:taxon-name><tp:taxon-name-part taxon-name-part-type="genus" reg="Placiphorella">P.</tp:taxon-name-part> <tp:taxon-name-part taxon-name-part-type="species" reg="granulosa">granulosa</tp:taxon-name-part></tp:taxon-name></italic> sp. nov. and all other <italic><tp:taxon-name><tp:taxon-name-part taxon-name-part-type="genus" reg="Placiphorella">Placiphorella</tp:taxon-name-part></tp:taxon-name></italic> sequences available from GenBank in COI sequences ranged from 6% to 15.71% (Suppl. material <xref ref-type="supplementary-material" rid="S13719368">1</xref>).</p></tp:treatment-sec><tp:treatment-sec><!--Section generated to contain objects referenced in tp:taxon-treatment.--><fig id="F13719126" position="float" orientation="portrait"><object-id xmlns:xlink="http://www.w3.org/1999/xlink" content-type="arpha" xlink:type="simple">CC2EDBDE-2592-5724-BE75-C15EFEE59113</object-id><object-id xmlns:xlink="http://www.w3.org/1999/xlink" content-type="doi" xlink:type="simple">10.3897/BDJ.14.e180491.figure2</object-id><label>Figure 5.</label><caption><p><italic><tp:taxon-name><tp:taxon-name-part taxon-name-part-type="genus" reg="Placiphorella">Placiphorella</tp:taxon-name-part> <tp:taxon-name-part taxon-name-part-type="species" reg="granulosa">granulosa</tp:taxon-name-part></tp:taxon-name></italic> sp. nov. <bold>A</bold> Holotype (MNHN-IM-2019-34864), dorsal and ventral view, respectively. <bold>B</bold> Paratype (SMF 383080), dorsal and ventral view, respectively. <bold>C-G, I</bold> holotype (MNHN-IM-2019-34864) valves: dorsal (left) and ventral (right) view of valves I, VII, VIII. <bold>H</bold> lateral view of valve VIII.</p></caption><graphic xmlns:xlink="http://www.w3.org/1999/xlink" xlink:href="bdj-14-e180491-g005.jpg" position="float" id="oo_1505203.jpg" orientation="portrait" xlink:type="simple"><uri content-type="original_file" xlink:type="simple">https://binary.pensoft.net/fig/1505203</uri></graphic></fig><fig id="F13719130" position="float" orientation="portrait"><object-id xmlns:xlink="http://www.w3.org/1999/xlink" content-type="arpha" xlink:type="simple">009F470A-171F-59ED-82B6-3B7429DF7628</object-id><object-id xmlns:xlink="http://www.w3.org/1999/xlink" content-type="doi" xlink:type="simple">10.3897/BDJ.14.e180491.figure3</object-id><label>Figure 6.</label><caption><p><italic><tp:taxon-name><tp:taxon-name-part taxon-name-part-type="genus" reg="Placiphorella">Placiphorella</tp:taxon-name-part> <tp:taxon-name-part taxon-name-part-type="species" reg="granulosa">granulosa</tp:taxon-name-part></tp:taxon-name></italic> sp. nov., holotype (MNHN-IM-2019-34864). <bold>A–C</bold> Details of dorsal surface of valve I, VII, VIII, respectively. <bold>D</bold> Central portion of radula.</p></caption><graphic xmlns:xlink="http://www.w3.org/1999/xlink" xlink:href="bdj-14-e180491-g006.jpg" position="float" id="oo_1477333.jpg" orientation="portrait" xlink:type="simple"><uri content-type="original_file" xlink:type="simple">https://binary.pensoft.net/fig/1477333</uri></graphic></fig><fig id="F13719132" position="float" orientation="portrait"><object-id xmlns:xlink="http://www.w3.org/1999/xlink" content-type="arpha" xlink:type="simple">12B22F81-F6F2-5AC1-9067-8FA33C3B47D0</object-id><object-id xmlns:xlink="http://www.w3.org/1999/xlink" content-type="doi" xlink:type="simple">10.3897/BDJ.14.e180491.figure2</object-id><label>Figure 7.</label><caption><p><italic><tp:taxon-name><tp:taxon-name-part taxon-name-part-type="genus" reg="Placiphorella">Placiphorella</tp:taxon-name-part> <tp:taxon-name-part taxon-name-part-type="species" reg="granulosa">granulosa</tp:taxon-name-part></tp:taxon-name></italic> sp. nov., holotype (MNHN-IM-2019-34864). <bold>A</bold> Dorsal girdle spicules (insert shows single dorsal spicule). <bold>B</bold> Bristle with spicules, marginal and ventral spicules. <bold>C</bold> Dorsal spicules, longer dorsal spicules clustered in groups and bristles. <bold>D</bold> Marginal spicules. <bold>E</bold> Ventral spicules in the anterior portion of hyponotum. <bold>F</bold> Spicules of precephalic tentacles.</p></caption><graphic xmlns:xlink="http://www.w3.org/1999/xlink" xlink:href="bdj-14-e180491-g007.jpg" position="float" id="oo_1477334.jpg" orientation="portrait" xlink:type="simple"><uri content-type="original_file" xlink:type="simple">https://binary.pensoft.net/fig/1477334</uri></graphic></fig><supplementary-material xmlns:xlink="http://www.w3.org/1999/xlink" id="S13719368" orientation="portrait" position="float" xlink:type="simple"><object-id content-type="arpha" xlink:type="simple">1FE114A2-798D-510D-A631-AF4C0ECAF800</object-id><object-id content-type="doi" xlink:type="simple">10.3897/BDJ.14.e180491.suppl1</object-id><label>Supplementary material 1</label><caption><p>Genetic distances between <italic><tp:taxon-name><tp:taxon-name-part taxon-name-part-type="genus" reg="Placiphorella">Placiphorella</tp:taxon-name-part></tp:taxon-name></italic> species</p></caption><statement content-type="dataType"><label>Data type</label><p>genetic distance data</p></statement><statement content-type="notes"><label>Brief description</label><p>Genetic distances between <italic><tp:taxon-name><tp:taxon-name-part taxon-name-part-type="genus" reg="Placiphorella">Placiphorella</tp:taxon-name-part></tp:taxon-name></italic> species collected from mitochondrial cytochrome oxidase subunit 1 (COI) partial gene pairwise comparisons.</p></statement><p>File: oo_1477737.xlsx</p><media xlink:href="bdj-14-e180491-s001.xlsx" mimetype="Microsoft Excel Document" mime-subtype="xlsx" position="float" orientation="portrait" xlink:type="simple"><uri content-type="original_file" xlink:type="simple">https://binary.pensoft.net/file/1477737</uri></media><attrib specific-use="authors">Vončina</attrib></supplementary-material></tp:treatment-sec><ref-list><ref id="B13718177"><element-citation xmlns:xlink="http://www.w3.org/1999/xlink" publication-type="article" xlink:type="simple"><person-group person-group-type="author"><name name-style="western"><surname>Taki</surname><given-names>I.</given-names></name></person-group><year>1954</year><article-title>Fauna of chitons around Japanese islands</article-title><source>Bulletin of the National Science Museum, Tokyo</source><volume>1</volume><issue>1</issue><fpage>22</fpage><lpage>28</lpage></element-citation></ref><ref id="B13718214"><element-citation xmlns:xlink="http://www.w3.org/1999/xlink" publication-type="article" xlink:type="simple"><person-group person-group-type="author"><name name-style="western"><surname>Verrill</surname><given-names>A. E.</given-names></name></person-group><year>1882</year><article-title>Notice of the remarkable marine fauna occupying the outer banks off the southern coast of New England, No. 7, and some additions to the fauna of Vineyard Sound</article-title><source>The American Journal of Science</source><volume>24</volume><issue>143</issue><fpage>360</fpage><lpage>371</lpage><pub-id pub-id-type="doi">10.2475/ajs.s3-24.143.360</pub-id></element-citation></ref><ref id="B13717542"><element-citation xmlns:xlink="http://www.w3.org/1999/xlink" publication-type="article" xlink:type="simple"><person-group person-group-type="author"><name name-style="western"><surname>Clark</surname><given-names>R. N.</given-names></name></person-group><year>2019</year><article-title>A new species of <italic><tp:taxon-name><tp:taxon-name-part taxon-name-part-type="genus" reg="Placiphorella">Placiphorella</tp:taxon-name-part></tp:taxon-name></italic> (<tp:taxon-name><tp:taxon-name-part taxon-name-part-type="class">Polyplacophora</tp:taxon-name-part></tp:taxon-name>: <tp:taxon-name><tp:taxon-name-part taxon-name-part-type="family">Mopaliidae</tp:taxon-name-part></tp:taxon-name>) from the North American Pacific coast</article-title><source>The Festivus</source><volume>51</volume><issue>2</issue><fpage>103</fpage><lpage>107</lpage><pub-id pub-id-type="doi">10.54173/F512103</pub-id></element-citation></ref><ref id="B13717392"><element-citation xmlns:xlink="http://www.w3.org/1999/xlink" publication-type="article" xlink:type="simple"><person-group person-group-type="author"><name name-style="western"><surname>(SOSA)</surname><given-names>Senckenberg Ocean Species Alliance</given-names></name><name name-style="western"><surname>Brandt</surname><given-names>Angelika</given-names></name><name name-style="western"><surname>Chen</surname><given-names>Chong</given-names></name><name name-style="western"><surname>Engel</surname><given-names>Laura</given-names></name><name name-style="western"><surname>Esquete</surname><given-names>Patricia</given-names></name><name name-style="western"><surname>Horton</surname><given-names>Tammy</given-names></name><name name-style="western"><surname>Jażdżewska</surname><given-names>Anna</given-names></name><name name-style="western"><surname>Johannsen</surname><given-names>Nele</given-names></name><name name-style="western"><surname>Kaiser</surname><given-names>Stefanie</given-names></name><name name-style="western"><surname>Kihara</surname><given-names>Terue</given-names></name><name name-style="western"><surname>Knauber</surname><given-names>Henry</given-names></name><name name-style="western"><surname>Kniesz</surname><given-names>Katharina</given-names></name><name name-style="western"><surname>Landschoff</surname><given-names>Jannes</given-names></name><name name-style="western"><surname>Lörz</surname><given-names>Anne-Nina</given-names></name><name name-style="western"><surname>Machado</surname><given-names>Fabrizio</given-names></name><name name-style="western"><surname>Martínez-Muñoz</surname><given-names>Carlos</given-names></name><name name-style="western"><surname>Riehl</surname><given-names>Torben</given-names></name><name name-style="western"><surname>Serpell-Stevens</surname><given-names>Amanda</given-names></name><name name-style="western"><surname>Sigwart</surname><given-names>Julia</given-names></name><name name-style="western"><surname>Tandberg</surname><given-names>Anne Helene</given-names></name><name name-style="western"><surname>Tato</surname><given-names>Ramiro</given-names></name><name name-style="western"><surname>Tsuda</surname><given-names>Miwako</given-names></name><name name-style="western"><surname>Vončina</surname><given-names>Katarzyna</given-names></name><name name-style="western"><surname>Watanabe</surname><given-names>Hiromi</given-names></name><name name-style="western"><surname>Wenz</surname><given-names>Christian</given-names></name><name name-style="western"><surname>Williams</surname><given-names>Jason</given-names></name></person-group><year>2024</year><article-title>Ocean Species Discoveries 1–12 — A primer for accelerating marine invertebrate taxonomy</article-title><source>Biodiversity Data Journal</source><volume>12</volume><fpage>e128431</fpage><pub-id pub-id-type="doi">10.3897/bdj.12.e128431</pub-id></element-citation></ref><ref id="B13717948"><element-citation xmlns:xlink="http://www.w3.org/1999/xlink" publication-type="article" xlink:type="simple"><person-group person-group-type="author"><name name-style="western"><surname>Saito</surname><given-names>Hiroshi</given-names></name><name name-style="western"><surname>Fujikura</surname><given-names>Katsunori</given-names></name><name name-style="western"><surname>Tsuchida</surname><given-names>Shinji</given-names></name></person-group><year>2008</year><article-title>Chitons (<tp:taxon-name><tp:taxon-name-part taxon-name-part-type="phylum">Mollusca</tp:taxon-name-part></tp:taxon-name>: <tp:taxon-name><tp:taxon-name-part taxon-name-part-type="class">Polyplacophora</tp:taxon-name-part></tp:taxon-name>) associated with hydrothermal vents and methane seeps around Japan, with descriptions of three new species</article-title><source>American Malacological Bulletin</source><volume>25</volume><issue>1</issue><fpage>113</fpage><lpage>124</lpage><pub-id pub-id-type="doi">10.4003/0740-2783-25.1.113</pub-id></element-citation></ref></ref-list></tp:taxon-treatment>
