# Supplementary material for: Ocean Species Discoveries 28–30 — new species of chitons (Mollusca, Polyplacophora) and a public naming competition
Source: Biodivers Data J. 2026 Feb 6;14:e180491. doi: 10.3897/BDJ.14.e180491 (PMC12905592; doi:10.3897/BDJ.14.e180491)
Supplement: Supplementary material 1 — Genetic distances between Placiphorella species [file bdj-14-e180491-s001.xlsx]

## Sheet: Table 1
GenBank Accession Number	Voucher ID		1	2	3	4	5	6	7	8	9	10	11	12	13	14	15	16	17	18	19
[to be added]	Placiphorella granulosa sp. nov.	1
PP133101.1	Placiphorella methanophila	2	0.0828571
OP759456.1	Placiphorella stimpsoni	3	0.151429	0.137143
GU806074.1	Chitonida sp.	4	0.0885714	0.0457143	0.137143
GU806075.1	Chitonida sp.	5	0.0685714	0.117143	0.14	0.111429
GU806076.1	Chitonida sp.	6	0.06	0.102857	0.137143	0.0971429	0.0257143
GU806077.1	Chitonida sp.	7	0.0857143	0.0428571	0.14	0.00285714	0.114286	0.1
GU806078.1	Chitonida sp.	8	0.0914286	0.0428571	0.134286	0.00857143	0.114286	0.1	0.00571429
GU806080.1	Chitonida sp.	9	0.0885714	0.04	0.137143	0.0114286	0.114286	0.1	0.00857143	0.00857143
GU806115.1	Chitonida sp.	10	0.0885714	0.0457143	0.137143	0	0.111429	0.0971429	0.00285714	0.00857143	0.0114286
GU806116.1	Chitonida sp.	11	0.06	0.102857	0.137143	0.0971429	0.0257143	0	0.1	0.1	0.1	0.0971429
GU806118.1	Chitonida sp.	12	0.0914286	0.0428571	0.14	0.0142857	0.117143	0.102857	0.0114286	0.0114286	0.00285714	0.0142857	0.102857
KJ574090.1	Placiphorella sp.	13	0.0914286	0.0428571	0.14	0.0542857	0.131429	0.117143	0.0514286	0.0514286	0.0485714	0.0542857	0.117143	0.0514286
EF159591.1	Placiphorella velata	14	0.122857	0.111429	0.122857	0.111429	0.128571	0.125714	0.108571	0.108571	0.111429	0.111429	0.125714	0.114286	0.125714
EF159592.1	Placiphorella velata	15	0.128571	0.111429	0.114286	0.117143	0.128571	0.125714	0.114286	0.114286	0.117143	0.117143	0.125714	0.12	0.125714	0.0142857
EF159593.1	Placiphorella velata	16	0.125714	0.108571	0.111429	0.114286	0.131429	0.128571	0.111429	0.111429	0.114286	0.114286	0.128571	0.117143	0.122857	0.0114286	0.00285714
LC718184.1	Placiphorella stimpsoni	17	0.145714	0.14	0.0485714	0.137143	0.145714	0.142857	0.14	0.14	0.142857	0.137143	0.142857	0.145714	0.145714	0.108571	0.105714	0.102857
MG450351.1	Placiphorella stimpsoni	18	0.157143	0.134286	0.0285714	0.137143	0.145714	0.148571	0.14	0.134286	0.137143	0.137143	0.148571	0.14	0.14	0.108571	0.105714	0.102857	0.0314286

## Sheet: Caption
Table 1. Genetic distances between Placiphorella species collected from mitochondrial cytochrome oxidase subunit 1 (COI) partial gene pairwise comparisons.
